# Supplementary material for: Systematic evaluation of high-throughput PBK modelling strategies for the prediction of intravenous and oral pharmacokinetics in humans
Source: Arch Toxicol. 2024 May 9;98(8):2659–76. doi: 10.1007/s00204-024-03764-9 (PMC11272695; doi:10.1007/s00204-024-03764-9)
Supplement: Supplementary file 2 — Supplementary file1 (XLSX 128 KB) [file 204_2024_3764_MOESM2_ESM.xlsx]

## Sheet: Preds
				Molecular Weight (MW)	Halogens (count)	Solubility (log mol/L)						Plasma Protein Binding (% fraction unbound)																Hepatic Intrinsic Clearance (human, ul/min/10^6 cells)			Clearance (L/hr/kg/BW)			Total plasma clearance (Cl) (ADMETLab ml/min/kg, toxCSM log ml/min/kg)				Caco2 (logPapp, cm/s)								Octanol/water partition coefficient (LogP)
compoundName	compoundCas	ID	SMILES	MW_Pred	Hcount_Pred	logS_Pred1	logS_AD1	logS_Source1	logS_Pred2	logS_AD2	logS_Source2	FUB_Pred1	FUB_AD1	FUB_Source1	FUB_Pred2	FUB_Source2	FUB_logK_Pred3	FUB_Pred3	FUB_AD3	FUB_Source3	FUB_SqFU_Pred4	FUB_Pred4	FUB_AD4	FUB_Source4	FUB_reg_Pred5	FUB_class_Pred5	FUB_Source4	Clint_pred	Clint_AD	Clint_Source	Cl_pred	Cl_AD	Cl_Source	Cl_Pred1	Cl_Source1	Cl_Pred2	Cl_Source2	logPapp_Pred1	logPapp_AD1	logPapp_Source1	logPapp_Pred2	logPapp_Source2	logPapp_Pred3	logPapp_AD3	logPapp_Source3	logP_Pred1	logP_AD1	logP_Source1	logP_Pred2
rifampicin	13292-46-1	1	CC1C=CC=C(C(=O)NC2=C(C(=C3C(=C2O)C(=C(C4=C3C(=O)C(O4)(OC=CC(C(C(C(C(C(C1O)C)O)C)OC(=O)C)C)OC)C)C)O)O)C=NN5CCN(CC5)C)C	822.405	0	-2.77	1	OPERA	-4.55	1	ProtoQSAR	0.16	1	OPERA	0.12	pkCSM	0.7077	0.163893	0	VEGA_logK	0.516	0.266256	0	VEGA_CORAL_SqFUB	0.1224	Middle	https://adme.nibiohn.go.jp/fup	0	1	OPERA	0	1	Scitovation	1.668	ADMETLab	-0.558	pkCSM	-6.22	1	ProtoQSAR	-5.137	ADMETLab	-5.4	1	OPERA	3.25	0	VEGA	3.74
midazolam	59467-70-8	2	CC1=NC=C2CN=C(C3=C(F)C=CC=C3)C3=C(C=CC(Cl)=C3)N21	325.078	2	-4.52	1	OPERA	-5.04	1	ProtoQSAR	0.03	1	OPERA	0.102	pkCSM	1.2124	0.0577768	1	VEGA_logK	0.3386	0.11465	1	VEGA_CORAL_SqFUB	0.0448	Low	https://adme.nibiohn.go.jp/fup	19.73	1	OPERA	1.59113	1	Scitovation	3.397	ADMETLab	0.604	pkCSM	-4.62	1	ProtoQSAR	-4.747	ADMETLab	-4.38	1	OPERA	4.47	0	VEGA	3.89
buspirone	36505-84-7	3	O=C1CC2(CCCC2)CC(=O)N1CCCCN1CCN(C2=NC=CC=N2)CC1	385.248	0	-2.82	1	OPERA	-2.15	1	ProtoQSAR	0.11	1	OPERA	0.411	pkCSM	0.159	0.409481	0	VEGA_logK	0.5232	0.273738	0	VEGA_CORAL_SqFUB	0.1907	High	https://adme.nibiohn.go.jp/fup	17.25	1	OPERA	0.891808	1	Scitovation	3.321	ADMETLab	0.895	pkCSM	-4.63	1	ProtoQSAR	-4.734	ADMETLab	-4.59	1	OPERA	2.02	1	VEGA	1.94
itraconazole	84625-61-6	4	CCC(C)N1N=CN(C2=CC=C(N3CCN(C4=CC=C(OCC5COC(CN6C=NC=N6)(C6=C(Cl)C=C(Cl)C=C6)O5)C=C4)CC3)C=C2)C1=O	704.239	2	-9.14	1	OPERA	-6.27	1	ProtoQSAR	0	1	OPERA	0.254	pkCSM	1.5821	0.0255081	1	VEGA_logK	0.235	0.055225	1	VEGA_CORAL_SqFUB	0.0233	Low	https://adme.nibiohn.go.jp/fup	10.75	1	OPERA	3.27922	0	Scitovation	8.5	ADMETLab	0.04	pkCSM	-5.21	1	ProtoQSAR	-5.192	ADMETLab	-5.08	0	OPERA	6.43	1	VEGA	5.49
hydroxy-itraconazole	112559-91-8	5	CC(C(C)O)N1C(=O)N(C=N1)C2=CC=C(C=C2)N3CCN(CC3)C4=CC=C(C=C4)OCC5COC(O5)(CN6C=NC=N6)C7=C(C=C(C=C7)Cl)Cl	720.234	2	-5.57	1	OPERA	-4.16	1	ProtoQSAR	0.02	1	OPERA	0.228	pkCSM	1.2975	0.047989	0	VEGA_logK	0.1224	0.0149818	0	VEGA_CORAL_SqFUB	0.0309	Low	https://adme.nibiohn.go.jp/fup	11.3	1	OPERA	3.27922	0	Scitovation	7.144	ADMETLab	0.116	pkCSM	-5.14	1	ProtoQSAR	-5.149	ADMETLab	-4.95	0	OPERA	5.4	0	VEGA	4.91
simvastatin	79902-63-9	6	CCC(C)(C)C(=O)OC1CC(C)C=C2C=CC(C)C(CCC3CC(O)CC(=O)O3)C21	418.272	0	-5.64	1	OPERA	-4.68	1	ProtoQSAR	0.02	1	OPERA	0.099	pkCSM	1.4969	0.0308662	0	VEGA_logK	0.4069	0.165568	1	VEGA_CORAL_SqFUB	0.0633	Low	https://adme.nibiohn.go.jp/fup	24.32	1	OPERA	2.6894	1	Scitovation	15.125	ADMETLab	0.827	pkCSM	-4.96	1	ProtoQSAR	-4.732	ADMETLab	-5.17	1	OPERA	4.63	1	VEGA	4.51
caffeine	58-08-2	7	CN1C=NC2=C1C(=O)N(C)C(=O)N2C	194.08	0	-0.95	1	OPERA	-1.41	1	ProtoQSAR	0.69	1	OPERA	0.646	pkCSM	-0.5968	0.798055	1	VEGA_logK	0.9306	0.866016	1	VEGA_CORAL_SqFUB	0.4246	High	https://adme.nibiohn.go.jp/fup	2.07	1	OPERA	0	1	Scitovation	1.83	ADMETLab	0.193	pkCSM	-4.73	1	ProtoQSAR	-5.277	ADMETLab	-4.35	1	OPERA	-0.1	1	VEGA	-0.54
pravastatin	81093-37-0	8	CCC(C)C(=O)OC1CC(O)C=C2C=CC(C)C(CCC(O)CC(O)CC(=O)O)C21	424.246	0	-3.24	1	OPERA	-2.38	1	ProtoQSAR	0.42	1	OPERA	0.398	pkCSM	0.5116	0.235412	0	VEGA_logK	0.331	0.109561	1	VEGA_CORAL_SqFUB	0.3894	High	https://adme.nibiohn.go.jp/fup	10.06	1	OPERA	1.90935	0	Scitovation	15.601	ADMETLab	1.25	pkCSM	-5.58	1	ProtoQSAR	-5.381	ADMETLab	-5.84	1	OPERA	2.13	0	VEGA	2.24
digoxin	20830-75-5	9	CC1OC(OC2C(O)CC(OC3C(O)CC(OC4CCC5(C)C(CCC6C5CC(O)C5(C)C(C7=CC(=O)OC7)CCC65O)C4)OC3C)OC2C)CC(O)C1O	780.43	0	-4.12	1	OPERA	-2.62	1	ProtoQSAR	0.67	1	OPERA	0.325	pkCSM	0.7374	0.154736	0	VEGA_logK	0.5257	0.27636	1	VEGA_CORAL_SqFUB	0.551	High	https://adme.nibiohn.go.jp/fup	0	1	OPERA	0	1	Scitovation	17.9	ADMETLab	0.479	pkCSM	-6.18	1	ProtoQSAR	-5.677	ADMETLab	-5.63	1	OPERA	2	1	VEGA	1.04
alfentanil	71195-58-9	10	CCC(=O)N(C1=CC=CC=C1)C1(COC)CCN(CCN2N=NN(CC)C2=O)CC1	416.254	0	-3.22	1	OPERA	-0.57	1	ProtoQSAR	0.09	1	OPERA	0.302	pkCSM	0.8603	0.121221	0	VEGA_logK	0.5194	0.269776	1	VEGA_CORAL_SqFUB	0.1228	High	https://adme.nibiohn.go.jp/fup	9.78	1	OPERA	3.47714	0	Scitovation	4.551	ADMETLab	0.592	pkCSM	-5.34	1	ProtoQSAR	-5.156	ADMETLab	-3.83	1	OPERA	2.25	1	VEGA	2.2
carbamazepine	298-46-4	11	NC(=O)N1C2=C(C=CC=C2)C=CC2=C1C=CC=C2	236.095	0	-3.31	1	OPERA	-3.12	1	ProtoQSAR	0.36	1	OPERA	0.047	pkCSM	1.0815	0.0765448	0	VEGA_logK	0.3657	0.133736	0	VEGA_CORAL_SqFUB	0.0503	Low	https://adme.nibiohn.go.jp/fup	3.53	1	OPERA	0	1	Scitovation	7.579	ADMETLab	0.086	pkCSM	-4.54	1	ProtoQSAR	-4.838	ADMETLab	-4.38	1	OPERA	2.68	1	VEGA	2.1
carbamazepine-10-11-epoxide	36507-30-9	12	C1=CC=C2C(=C1)C3C(O3)C4=CC=CC=C4N2C(=O)N	252.09	0	-3.23	1	OPERA	-2.99	1	ProtoQSAR	0.34	1	OPERA	0.1	pkCSM	1.0277	0.0857736	0	VEGA_logK	0.3294	0.108504	0	VEGA_CORAL_SqFUB	0.1689	High	https://adme.nibiohn.go.jp/fup	3.29	1	OPERA	1.0853	0	Scitovation	2.202	ADMETLab	0.032	pkCSM	-4.62	1	ProtoQSAR	-4.919	ADMETLab	-4.65	1	OPERA	1.96	0	VEGA	1.58
keto-itraconazole	112560-33-5	13	CC(C(=O)C)N1C(=O)N(C=N1)C2=CC=C(C=C2)N3CCN(CC3)C4=CC=C(C=C4)OCC5COC(O5)(CN6C=NC=N6)C7=C(C=C(C=C7)Cl)Cl	718.219	2	-6.08	1	OPERA	-4.62	1	ProtoQSAR	0.01	1	OPERA	0.245	pkCSM	1.3308	0.0446049	0	VEGA_logK	0.2062	0.0425184	0	VEGA_CORAL_SqFUB	0.0289	Low	https://adme.nibiohn.go.jp/fup	10.48	1	OPERA	3.27922	0	Scitovation	8.257	ADMETLab	-0.092	pkCSM	-5.02	1	ProtoQSAR	-5.111	ADMETLab	-5.39	1	OPERA	5.22	0	VEGA	5.02
n-desalkyl-itraconazole	89848-41-9	14	C1CN(CCN1C2=CC=C(C=C2)N3C=NNC3=O)C4=CC=C(C=C4)OCC5COC(O5)(CN6C=NC=N6)C7=C(C=C(C=C7)Cl)Cl	648.177	2	-5.01	1	OPERA	-3.82	1	ProtoQSAR	0.03	1	OPERA	0.009	pkCSM	1.2857	0.0492457	0	VEGA_logK	0.2619	0.0685916	0	VEGA_CORAL_SqFUB	0.035	Low	https://adme.nibiohn.go.jp/fup	13.41	1	OPERA	3.27922	0	Scitovation	7.259	ADMETLab	0.022	pkCSM	-5.18	1	ProtoQSAR	-5.25	ADMETLab	-5.26	1	OPERA	4.98	0	VEGA	4.6
mefenamic acid	61-68-7	15	CC1=C(C)C(NC2=C(C(=O)O)C=CC=C2)=CC=C1	241.11	0	-4.59	1	OPERA	-3.73	1	ProtoQSAR	0.01	1	OPERA	0.111	pkCSM	1.3305	0.0446344	0	VEGA_logK	0.3027	0.0916273	0	VEGA_CORAL_SqFUB	0.0536	Low	https://adme.nibiohn.go.jp/fup	11.49	1	OPERA	0.646735	0	Scitovation	1.419	ADMETLab	0.403	pkCSM	-4.57	1	ProtoQSAR	-4.589	ADMETLab	-4.75	1	OPERA	3.96	1	VEGA	4.52
atazanavir	198904-31-3	16	COC(=O)NC(C(=O)NC(CC1=CC=CC=C1)C(O)CN(CC1=CC=C(C2=NC=CC=C2)C=C1)NC(=O)C(NC(=O)OC)C(C)(C)C)C(C)(C)C	704.39	0	-5.33	1	OPERA	-4.81	1	ProtoQSAR	0.14	1	OPERA	0	pkCSM	0.9404	0.102905	0	VEGA_logK	0.3719	0.13831	0	VEGA_CORAL_SqFUB	0.0821	Low	https://adme.nibiohn.go.jp/fup	17.71	1	OPERA	13.1341	0	Scitovation	5.882	ADMETLab	0.386	pkCSM	-5.72	1	ProtoQSAR	-5.034	ADMETLab	-5.28	1	OPERA	5.29	0	VEGA	4.08
raltegravir	518048-05-0	17	CC1=NN=C(C(=O)NC(C)(C)C2=NC(C(=O)NCC3=CC=C(F)C=C3)=C(O)C(=O)N2C)O1	444.156	1	-4.97	1	OPERA	-2.46	1	ProtoQSAR	0.18	1	OPERA	0.069	pkCSM	0.6084	0.197674	0	VEGA_logK	0.8994	0.80892	0	VEGA_CORAL_SqFUB	0.1752	Middle	https://adme.nibiohn.go.jp/fup	3.82	0	OPERA	1.19497	0	Scitovation	1.046	ADMETLab	0.277	pkCSM	-5.51	1	ProtoQSAR	-5.148	ADMETLab	-5.05	1	OPERA	-0.27	0	VEGA	1.3
erythromycin	114-07-8	18	CCC1OC(=O)C(C)C(OC2CC(C)(OC)C(O)C(C)O2)C(C)C(OC2OC(C)CC(N(C)C)C2O)C(C)(O)CC(C)C(=O)C(C)C(O)C1(C)O	733.461	0	-4.43	1	OPERA	-2.48	1	ProtoQSAR	0.46	1	OPERA	0.472	pkCSM	0.4831	0.247428	1	VEGA_logK	0.5799	0.336284	1	VEGA_CORAL_SqFUB	0.4256	Middle	https://adme.nibiohn.go.jp/fup	4.04	1	OPERA	0.470353	1	Scitovation	9.446	ADMETLab	-0.336	pkCSM	-5.87	1	ProtoQSAR	-5.261	ADMETLab	-5.78	1	OPERA	1.65	1	VEGA	2.34
dapagliflozin	461432-26-8	19	CCOC1=CC=C(CC2=C(Cl)C=CC(C3OC(CO)C(O)C(O)C3O)=C2)C=C1	408.134	1	-4.05	1	OPERA	-2.53	1	ProtoQSAR	0.08	1	OPERA	0.117	pkCSM	1.2069	0.0584701	0	VEGA_logK	0.3642	0.132642	0	VEGA_CORAL_SqFUB	0.0898	Middle	https://adme.nibiohn.go.jp/fup	56.33	1	OPERA	0.814465	0	Scitovation	3.954	ADMETLab	0.203	pkCSM	-5.32	1	ProtoQSAR	-5.032	ADMETLab	-5.31	1	OPERA	2.41	0	VEGA	2.52
triazolam	28911-01-5	20	CC1=NN=C2CN=C(C3=C(Cl)C=CC=C3)C3=C(C=CC(Cl)=C3)N12	342.044	2	-4.09	1	OPERA	-4.94	1	ProtoQSAR	0.12	1	OPERA	0.156	pkCSM	0.9812	0.0945506	1	VEGA_logK	0.4026	0.162087	1	VEGA_CORAL_SqFUB	0.08	Middle	https://adme.nibiohn.go.jp/fup	2.49	1	OPERA	1.59113	1	Scitovation	1.12	ADMETLab	0.129	pkCSM	-4.58	1	ProtoQSAR	-4.677	ADMETLab	-4.55	1	OPERA	4.52	0	VEGA	2.93
alprazolam	28981-97-7	21	CC1=NN=C2CN=C(C3=CC=CC=C3)C3=C(C=CC(Cl)=C3)N12	308.083	1	-3.61	1	OPERA	-3.95	1	ProtoQSAR	0.3	1	OPERA	0.151	pkCSM	0.8768	0.117232	1	VEGA_logK	0.4262	0.181646	1	VEGA_CORAL_SqFUB	0.1274	High	https://adme.nibiohn.go.jp/fup	1.25	1	OPERA	1.59113	1	Scitovation	0.743	ADMETLab	0.197	pkCSM	-4.6	1	ProtoQSAR	-4.592	ADMETLab	-4.09	1	OPERA	3.86	0	VEGA	2.22
efavirenz	154598-52-4	22	O=C1NC2=C(C=C(Cl)C=C2)C(C#CC2CC2)(C(F)(F)F)O1	315.027	1	-4.53	1	OPERA	-4.67	1	ProtoQSAR	0.01	1	OPERA	0.074	pkCSM	1.4739	0.0324904	0	VEGA_logK	0.1274	0.0162308	0	VEGA_CORAL_SqFUB	0.0262	Low	https://adme.nibiohn.go.jp/fup	8.52	1	OPERA	2.387	0	Scitovation	7.47	ADMETLab	-0.145	pkCSM	-4.33	1	ProtoQSAR	-4.616	ADMETLab	-4.05	1	OPERA	4.38	0	VEGA	3.87
cimetidine	51481-61-9	23	CNC(=NC#N)NCCSCC1=C(C)NC=N1	252.116	0	-1.45	1	OPERA	-1.36	1	ProtoQSAR	0.79	1	OPERA	0.629	pkCSM	-0.7004	0.83379	0	VEGA_logK	0.915	0.837225	0	VEGA_CORAL_SqFUB	0.5911	High	https://adme.nibiohn.go.jp/fup	5.45	1	OPERA	0.139709	1	Scitovation	8.142	ADMETLab	0.801	pkCSM	-5.47	1	ProtoQSAR	-5.544	ADMETLab	-5.9	1	OPERA	0.32	0	VEGA	0.48
verapamil	52-53-9	24	CC(C)C(CCCN(C)CCC1=CC(=C(C=C1)OC)OC)(C#N)C2=CC(=C(C=C2)OC)OC	454.283	0	-5.78	1	OPERA	-6.15	1	ProtoQSAR	0.1	1	OPERA	0.025	pkCSM	1.4151	0.0370266	1	VEGA_logK	0.2757	0.0760105	1	VEGA_CORAL_SqFUB	0.0873	Middle	https://adme.nibiohn.go.jp/fup	18.26	1	OPERA	0.541372	1	Scitovation	9.816	ADMETLab	1.072	pkCSM	-4.9	1	ProtoQSAR	-5.08	ADMETLab	-4.44	1	OPERA	5.53	1	VEGA	5.23
fluconazole	86386-73-4	25	OC(CN1C=NC=N1)(CN1C=NC=N1)C1=C(F)C=C(F)C=C1	306.104	2	-1.8	1	OPERA	-1.43	1	ProtoQSAR	0.3	1	OPERA	0.37	pkCSM	-0.1621	0.592244	1	VEGA_logK	0.9501	0.90269	1	VEGA_CORAL_SqFUB	0.5208	High	https://adme.nibiohn.go.jp/fup	1.83	1	OPERA	0.213312	1	Scitovation	5.96	ADMETLab	0.387	pkCSM	-4.67	1	ProtoQSAR	-4.59	ADMETLab	-4.59	1	OPERA	0.75	0	VEGA	0.58
vancomycin	1404-90-6	26	CNC(CC(C)C)C(=O)NC1C(=O)NC(CC(N)=O)C(=O)NC2C(=O)NC3C(=O)NC(C(=O)NC(C(=O)O)C4=C(C(O)=CC(O)=C4)C4=C(O)C=CC3=C4)C(O)C3=CC(Cl)=C(C=C3)OC3=CC2=CC(=C3OC2OC(CO)C(O)C(O)C2OC2CC(C)(N)C(O)C(C)O2)OC2=CC=C(C=C2Cl)C1O	1447.43	2	-3.04	0	OPERA	-2.61	1	ProtoQSAR	0.66	0	OPERA	0.401	pkCSM	0.9359	0.103866	0	VEGA_logK	0.8709	0.758467	1	VEGA_CORAL_SqFUB	0.1112	High	https://adme.nibiohn.go.jp/fup	na	0	OPERA	0.458479	0	Scitovation	0.886	ADMETLab	-2.675	pkCSM	-6.86	1	ProtoQSAR	-6.29	ADMETLab	na	0	OPERA	0.2	0	VEGA	1.66
sufentanil	56030-54-7	27	CCC(=O)N(C1=CC=CC=C1)C1(COC)CCN(CCC2=CC=CS2)CC1	386.203	0	-3.71	1	OPERA	-3.72	1	ProtoQSAR	0.08	1	OPERA	0.064	pkCSM	1.2558	0.052571	1	VEGA_logK	0.3864	0.149305	1	VEGA_CORAL_SqFUB	0.0976	Middle	https://adme.nibiohn.go.jp/fup	21.02	1	OPERA	3.14423	0	Scitovation	7.005	ADMETLab	1.176	pkCSM	-4.86	1	ProtoQSAR	-4.656	ADMETLab	-4.4	1	OPERA	3.23	1	VEGA	3.4
montelukast	158966-92-8	28	CC(C)(O)C1=C(CCC(SCC2(CC(=O)O)CC2)C2=CC(C=CC3=NC4=C(C=CC(Cl)=C4)C=C3)=CC=C2)C=CC=C1	585.21	1	-6.77	1	OPERA	-7.31	1	ProtoQSAR	0	1	OPERA	0.097	pkCSM	1.8385	0.014297	0	VEGA_logK	0.0461	0.00212521	1	VEGA_CORAL_SqFUB	0.005	Low	https://adme.nibiohn.go.jp/fup	20.34	1	OPERA	3.21167	0	Scitovation	0.459	ADMETLab	-0.145	pkCSM	-5.06	1	ProtoQSAR	-4.823	ADMETLab	-5.12	1	OPERA	8.26	0	VEGA	7.25
moclobemide	71320-77-9	29	O=C(NCCN1CCOCC1)C1=CC=C(Cl)C=C1	268.098	1	-2.38	1	OPERA	-0.95	1	ProtoQSAR	0.7	1	OPERA	0.493	pkCSM	-0.0583	0.53351	1	VEGA_logK	0.7258	0.526786	1	VEGA_CORAL_SqFUB	0.4496	High	https://adme.nibiohn.go.jp/fup	3	1	OPERA	0.280378	0	Scitovation	7.766	ADMETLab	1.057	pkCSM	-4.59	1	ProtoQSAR	-4.607	ADMETLab	-4.56	1	OPERA	1.53	0	VEGA	1.56
ethinylestradiol	57-63-6	30	C#CC1(O)CCC2C3CCC4=C(C=CC(O)=C4)C3CCC21C	296.178	0	-4.4	1	OPERA	-4.34	1	ProtoQSAR	0.02	1	OPERA	0.032	pkCSM	1.8108	0.0152243	1	VEGA_logK	0.0463	0.00214369	1	VEGA_CORAL_SqFUB	0.0473	Low	https://adme.nibiohn.go.jp/fup	0	1	OPERA	0.814968	1	Scitovation	7.773	ADMETLab	0.817	pkCSM	-4.83	1	ProtoQSAR	-4.619	ADMETLab	-4.66	1	OPERA	4.86	1	VEGA	3.63
fluvoxamine	54739-18-3	31	COCCCCC(=NOCCN)C1=CC=C(C(F)(F)F)C=C1	318.156	0	-4.63	1	OPERA	-3.35	1	ProtoQSAR	0.24	1	OPERA	0.35	pkCSM	0.861	0.12105	0	VEGA_logK	0.8539	0.729145	0	VEGA_CORAL_SqFUB	0.1704	High	https://adme.nibiohn.go.jp/fup	8.85	1	OPERA	1.83179	0	Scitovation	1.211	ADMETLab	0.591	pkCSM	-4.78	1	ProtoQSAR	-4.674	ADMETLab	-4.69	1	OPERA	2.42	0	VEGA	2.89
mexiletine	31828-71-4	32	CC1=CC=CC(C)=C1OCC(C)N	179.131	0	-2.52	1	OPERA	-2.51	1	ProtoQSAR	0.48	1	OPERA	0.494	pkCSM	0.369	0.299505	0	VEGA_logK	0.6054	0.366509	1	VEGA_CORAL_SqFUB	0.4611	High	https://adme.nibiohn.go.jp/fup	5.48	1	OPERA	1.89602	0	Scitovation	8.227	ADMETLab	0.653	pkCSM	-4.72	1	ProtoQSAR	-4.664	ADMETLab	-3.55	1	OPERA	2.33	1	VEGA	2.17
omeprazole	73590-58-6	33	COC1=CC2=C(C=C1)NC(S(=O)CC1=C(C)C(OC)=C(C)C=N1)=N2	345.115	0	-3.52	1	OPERA	-3.23	1	ProtoQSAR	0.12	1	OPERA	0.349	pkCSM	1.0113	0.0887815	1	VEGA_logK	0.1693	0.0286625	1	VEGA_CORAL_SqFUB	0.0439	Low	https://adme.nibiohn.go.jp/fup	3.27	1	OPERA	0.197921	1	Scitovation	5.938	ADMETLab	0.919	pkCSM	-4.59	1	ProtoQSAR	-4.644	ADMETLab	-4.17	1	OPERA	3.12	1	VEGA	1.66
felodipine	72509-76-3	34	CCOC(=O)C1=C(C)NC(C)=C(C(=O)OC)C1C1=C(Cl)C(Cl)=CC=C1	383.069	2	-5.01	1	OPERA	-5.15	1	ProtoQSAR	0.05	1	OPERA	0.117	pkCSM	1.7637	0.0169387	0	VEGA_logK	0.2774	0.0769508	1	VEGA_CORAL_SqFUB	0.0156	Low	https://adme.nibiohn.go.jp/fup	0	1	OPERA	63.8324	0	Scitovation	10.665	ADMETLab	0.47	pkCSM	-4.64	1	ProtoQSAR	-4.696	ADMETLab	-4.64	1	OPERA	3.55	1	VEGA	4.22
sildenafil	139755-83-2	35	CCCC1=NN(C)C2=C1N=C(C1=C(OCC)C=CC(S(=O)(=O)N3CCN(C)CC3)=C1)NC2=O	474.205	0	-4.35	1	OPERA	-1.97	1	ProtoQSAR	0.04	1	OPERA	0.212	pkCSM	1.0373	0.084056	1	VEGA_logK	0.3112	0.0968454	1	VEGA_CORAL_SqFUB	0.105	Low	https://adme.nibiohn.go.jp/fup	12.45	1	OPERA	0.605405	1	Scitovation	9.92	ADMETLab	0.216	pkCSM	-4.93	1	ProtoQSAR	-4.887	ADMETLab	-4.34	1	OPERA	2.76	0	VEGA	1.8
r-verapamil	38321-02-7	36	CC(C)C(CCCN(C)CCC1=CC(=C(C=C1)OC)OC)(C#N)C2=CC(=C(C=C2)OC)OC	454.283	0	-5.78	1	OPERA	-6.15	1	ProtoQSAR	0.1	1	OPERA	0.025	pkCSM	1.4151	0.0370266	1	VEGA_logK	0.2757	0.0760105	1	VEGA_CORAL_SqFUB	0.0873	Middle	https://adme.nibiohn.go.jp/fup	18.26	1	OPERA	0.541372	1	Scitovation	9.816	ADMETLab	1.072	pkCSM	-4.9	1	ProtoQSAR	-5.08	ADMETLab	-4.44	1	OPERA	5.53	1	VEGA	5.23
s-verapamil	36622-29-4	37	CC(C)C(CCCN(C)CCC1=CC(=C(C=C1)OC)OC)(C#N)C2=CC(=C(C=C2)OC)OC	454.283	0	-5.78	1	OPERA	-6.15	1	ProtoQSAR	0.1	1	OPERA	0.025	pkCSM	1.4151	0.0370266	1	VEGA_logK	0.2757	0.0760105	1	VEGA_CORAL_SqFUB	0.0873	Middle	https://adme.nibiohn.go.jp/fup	18.26	1	OPERA	0.541372	1	Scitovation	9.816	ADMETLab	1.072	pkCSM	-4.9	1	ProtoQSAR	-5.08	ADMETLab	-4.44	1	OPERA	5.53	1	VEGA	5.23
norverapamil	67018-85-3	38	COC1=C(OC)C=C(CCNCCCC(C#N)(C2=CC(OC)=C(OC)C=C2)C(C)C)C=C1	440.268	0	-5.79	1	OPERA	-5.16	1	ProtoQSAR	0.19	1	OPERA	0.019	pkCSM	1.3603	0.0417981	1	VEGA_logK	0.264	0.069696	0	VEGA_CORAL_SqFUB	0.0866	Middle	https://adme.nibiohn.go.jp/fup	14.23	1	OPERA	0.541372	1	Scitovation	7.949	ADMETLab	1.141	pkCSM	-4.89	1	ProtoQSAR	-5.291	ADMETLab	-4.44	1	OPERA	5	0	VEGA	4.22
r-norverapamil	123932-43-4	39	CC(C)C(CCCNCCC1=CC(=C(C=C1)OC)OC)(C#N)C2=CC(=C(C=C2)OC)OC	440.268	0	-5.79	1	OPERA	-5.16	1	ProtoQSAR	0.19	1	OPERA	0.038	pkCSM	1.3603	0.0417981	1	VEGA_logK	0.264	0.069696	0	VEGA_CORAL_SqFUB	0.0866	Middle	https://adme.nibiohn.go.jp/fup	14.23	1	OPERA	0.541372	1	Scitovation	7.949	ADMETLab	1.174	pkCSM	-4.94	1	ProtoQSAR	-5.291	ADMETLab	-4.44	1	OPERA	5	0	VEGA	4.22
s-norverapamil	123931-31-7	40	CC(C)C(CCCNCCC1=CC(=C(C=C1)OC)OC)(C#N)C2=CC(=C(C=C2)OC)OC	440.268	0	-5.79	1	OPERA	-5.16	1	ProtoQSAR	0.19	1	OPERA	0.038	pkCSM	1.3603	0.0417981	1	VEGA_logK	0.264	0.069696	0	VEGA_CORAL_SqFUB	0.0866	Middle	https://adme.nibiohn.go.jp/fup	14.23	1	OPERA	0.541372	1	Scitovation	7.949	ADMETLab	1.174	pkCSM	-4.94	1	ProtoQSAR	-5.291	ADMETLab	-4.44	1	OPERA	5	0	VEGA	4.22
phenacetin	62-44-2	41	CCOC1=CC=C(NC(C)=O)C=C1	179.095	0	-2.37	1	OPERA	-1.9	1	ProtoQSAR	0.62	1	OPERA	0.431	pkCSM	0.016	0.490791	1	VEGA_logK	0.7333	0.537729	1	VEGA_CORAL_SqFUB	0.4266	High	https://adme.nibiohn.go.jp/fup	9.35	1	OPERA	1.71376	1	Scitovation	6.297	ADMETLab	0.592	pkCSM	-4.65	1	ProtoQSAR	-4.298	ADMETLab	-4.7	1	OPERA	1.28	1	VEGA	1.62
methyl tert-butyl ether	1634-04-4	42	COC(C)(C)C	88.0888	0	-0.24	1	OPERA	-0.06	1	ProtoQSAR	0.9	1	OPERA	0.6	pkCSM	-0.959	0.900982	0	VEGA_logK	0.7565	0.572292	0	VEGA_CORAL_SqFUB	0.4506	High	https://adme.nibiohn.go.jp/fup	0.92	1	OPERA	1.61716	0	Scitovation	9.053	ADMETLab	0.647	pkCSM	-4.11	0	ProtoQSAR	-4.133	ADMETLab	-4.6	0	OPERA	0.98	1	VEGA	1.53
tert-amyl methyl ether	994-05-8	43	CCC(C)(C)OC	102.104	0	-0.98	1	OPERA	-0.82	1	ProtoQSAR	0.81	1	OPERA	0.651	pkCSM	-0.7894	0.860285	0	VEGA_logK	0.7344	0.539343	0	VEGA_CORAL_SqFUB	0.4327	High	https://adme.nibiohn.go.jp/fup	2.09	1	OPERA	0.94598	0	Scitovation	8.547	ADMETLab	0.436	pkCSM	-4.22	1	ProtoQSAR	-4.145	ADMETLab	-4.79	0	OPERA	1.51	0	VEGA	1.92
dextromethorphan	125-71-3	44	COC1=CC2=C(C=C1)CC1C3CCCCC23CCN1C	271.194	0	-0.05	1	OPERA	-4.13	1	ProtoQSAR	0.53	1	OPERA	0.267	pkCSM	1.3409	0.0436243	0	VEGA_logK	0.3877	0.150311	1	VEGA_CORAL_SqFUB	0.1673	High	https://adme.nibiohn.go.jp/fup	52.59	1	OPERA	0.884822	1	Scitovation	13.727	ADMETLab	0.884	pkCSM	-4.66	1	ProtoQSAR	-4.624	ADMETLab	-4.68	1	OPERA	3.67	0	VEGA	3.75
diazepam	439-14-5	45	CN1C(=O)CN=C(C2=CC=CC=C2)C2=C1C=CC(Cl)=C2	284.072	1	-3.75	1	OPERA	-3.77	1	ProtoQSAR	0.01	1	OPERA	0.018	pkCSM	1.3455	0.0431845	1	VEGA_logK	0.2156	0.0464834	1	VEGA_CORAL_SqFUB	0.0644	Low	https://adme.nibiohn.go.jp/fup	3.67	1	OPERA	0.0058212	1	Scitovation	0.408	ADMETLab	0.294	pkCSM	-4.37	1	ProtoQSAR	-4.562	ADMETLab	-4.21	1	OPERA	3.48	1	VEGA	2.59
nordazepam	1088-11-5	46	O=C1CN=C(C2=CC=CC=C2)C2=C(C=CC(Cl)=C2)N1	270.056	1	-5	1	OPERA	-3.56	1	ProtoQSAR	0.03	1	OPERA	0.046	pkCSM	1.1729	0.0629319	1	VEGA_logK	0.2898	0.083984	0	VEGA_CORAL_SqFUB	0.101	Low	https://adme.nibiohn.go.jp/fup	7.67	1	OPERA	0.119335	1	Scitovation	0.736	ADMETLab	0.221	pkCSM	-4.33	1	ProtoQSAR	-4.554	ADMETLab	-3.94	1	OPERA	3.27	1	VEGA	2.79
lorazepam	846-49-1	47	O=C1NC2=C(C=C(Cl)C=C2)C(C2=C(Cl)C=CC=C2)=NC1O	320.012	2	-3.6	1	OPERA	-3.65	1	ProtoQSAR	0.08	1	OPERA	0.127	pkCSM	1.1626	0.0643451	1	VEGA_logK	0.3342	0.11169	0	VEGA_CORAL_SqFUB	0.0845	Middle	https://adme.nibiohn.go.jp/fup	1.84	1	OPERA	0.132141	1	Scitovation	0.895	ADMETLab	0.08	pkCSM	-4.61	1	ProtoQSAR	-4.82	ADMETLab	-4.54	1	OPERA	3.59	1	VEGA	2.98
indocyanine green	3599-32-4	48	CC1(C)C(=CC=CC=CC=CC2=[N+](CCCCS(=O)(=O)O)C3=C(C4=C(C=CC=C4)C=C3)C2(C)C)N(CCCCS(=O)(=O)O)C2=C1C1=C(C=CC=C1)C=C2	753.303	0	-2.71	0	OPERA	-7.83	1	ProtoQSAR	0.05	1	OPERA	0.124	pkCSM	1.3302	0.0446639	0	VEGA_logK	0.0617	0.00380689	0	VEGA_CORAL_SqFUB	0.014	Low	https://adme.nibiohn.go.jp/fup	7.62	1	OPERA	0.909971	0	Scitovation	2.047	ADMETLab	0.41	pkCSM	-5.68	1	ProtoQSAR	-5.9	ADMETLab	-5.6	0	OPERA	6.1	0	VEGA	2.26
metoprolol	51384-51-1	49	COCCC1=CC=C(OCC(O)CNC(C)C)C=C1	267.183	0	-1.21	1	OPERA	-1.13	1	ProtoQSAR	0.78	1	OPERA	0.434	pkCSM	0.1595	0.409203	1	VEGA_logK	0.6814	0.464306	1	VEGA_CORAL_SqFUB	0.7417	High	https://adme.nibiohn.go.jp/fup	6.23	1	OPERA	0.171143	1	Scitovation	12.756	ADMETLab	1.127	pkCSM	-4.61	1	ProtoQSAR	-4.558	ADMETLab	-4.61	1	OPERA	1.76	1	VEGA	1.78
atenolol	29122-68-7	50	CC(C)NCC(O)COC1=CC=C(CC(N)=O)C=C1	266.163	0	-1.28	1	OPERA	-0.25	1	ProtoQSAR	0.94	1	OPERA	0.469	pkCSM	-0.2172	0.622488	0	VEGA_logK	0.7661	0.586909	1	VEGA_CORAL_SqFUB	0.5823	High	https://adme.nibiohn.go.jp/fup	1.99	1	OPERA	4.19686e-08	1	Scitovation	12.976	ADMETLab	0.966	pkCSM	-5.29	1	ProtoQSAR	-5.492	ADMETLab	-5.68	1	OPERA	0.67	1	VEGA	0.56
morphine	57-27-2	51	CN1CCC23C4=C5OC2C(O)C=CC3C1CC4=CC=C5O	285.136	0	-3.28	1	OPERA	-2.47	1	ProtoQSAR	0.72	1	OPERA	0.42	pkCSM	-0.0483	0.527775	1	VEGA_logK	0.6978	0.486925	1	VEGA_CORAL_SqFUB	0.6645	High	https://adme.nibiohn.go.jp/fup	23.99	1	OPERA	2.73597	1	Scitovation	20.545	ADMETLab	0.891	pkCSM	-4.83	1	ProtoQSAR	-4.856	ADMETLab	-5.15	1	OPERA	1.39	1	VEGA	0.99
1-hydroxymidazolam	59468-90-5	52	OCC1=NC=C2CN=C(C3=C(F)C=CC=C3)C3=C(C=CC(Cl)=C3)N21	341.073	2	-6.14	1	OPERA	-4.02	1	ProtoQSAR	0.07	1	OPERA	0.109	pkCSM	1.1116	0.0717873	1	VEGA_logK	0.2957	0.0874385	0	VEGA_CORAL_SqFUB	0.0473	Low	https://adme.nibiohn.go.jp/fup	6.14	1	OPERA	0.814968	1	Scitovation	2.444	ADMETLab	0.695	pkCSM	-4.64	1	ProtoQSAR	-4.585	ADMETLab	-4.27	1	OPERA	3.97	0	VEGA	3.09
oxazepam	604-75-1	53	O=C1NC2=C(C=C(Cl)C=C2)C(C2=CC=CC=C2)=NC1O	286.051	1	-3.95	1	OPERA	-3.03	1	ProtoQSAR	0.04	1	OPERA	0.132	pkCSM	1.0214	0.086918	1	VEGA_logK	0.3578	0.128021	0	VEGA_CORAL_SqFUB	0.1079	Low	https://adme.nibiohn.go.jp/fup	5.27	1	OPERA	0.132141	1	Scitovation	0.717	ADMETLab	0.148	pkCSM	-4.61	1	ProtoQSAR	-4.863	ADMETLab	-3.94	1	OPERA	2.93	1	VEGA	2
temocapril	111902-57-9	54	CCOC(=O)C(CCC1=CC=CC=C1)NC1CSC(C2=CC=CS2)CN(CC(=O)O)C1=O	476.144	0	-2.68	1	OPERA	-3.58	1	ProtoQSAR	0.27	1	OPERA	0.458	pkCSM	1.1118	0.0717566	0	VEGA_logK	0.3567	0.127235	0	VEGA_CORAL_SqFUB	0.1189	High	https://adme.nibiohn.go.jp/fup	11.69	1	OPERA	15.0093	0	Scitovation	2.002	ADMETLab	0.586	pkCSM	-5.2	1	ProtoQSAR	-5.551	ADMETLab	-5.81	1	OPERA	3.62	0	VEGA	2.54
valsartan	137862-53-4	55	CCCCC(=O)N(CC1=CC=C(C2=CC=CC=C2C2=NN=NN2)C=C1)C(C(=O)O)C(C)C	435.227	0	-3.39	1	OPERA	-4.75	1	ProtoQSAR	0.01	1	OPERA	0	pkCSM	1.4664	0.0330377	0	VEGA_logK	0.4069	0.165568	0	VEGA_CORAL_SqFUB	0.044	Low	https://adme.nibiohn.go.jp/fup	0	1	OPERA	13.0207	0	Scitovation	0.314	ADMETLab	0.67	pkCSM	-5.75	1	ProtoQSAR	-5.869	ADMETLab	-6.26	1	OPERA	4.53	0	VEGA	2.95
fluvastatin	93957-54-1	56	CC(C)N1C2=C(C=CC=C2)C(C2=CC=C(F)C=C2)=C1C=CC(O)CC(O)CC(=O)O	411.185	1	-4.97	1	OPERA	-4.02	1	ProtoQSAR	0.01	1	OPERA	0.049	pkCSM	1.5843	0.0253825	0	VEGA_logK	0.0103	0.00010609	1	VEGA_CORAL_SqFUB	0.0235	Low	https://adme.nibiohn.go.jp/fup	9.54	1	OPERA	2.76932	0	Scitovation	11.67	ADMETLab	0.43	pkCSM	-5.35	1	ProtoQSAR	-4.987	ADMETLab	-5.23	1	OPERA	4.22	0	VEGA	3.69
torasemide	56211-40-6	57	CC1=CC(NC2=C(S(=O)(=O)NC(=O)NC(C)C)C=NC=C2)=CC=C1	348.126	0	-3.77	1	OPERA	-2.72	1	ProtoQSAR	0.01	1	OPERA	0.171	pkCSM	0.9163	0.108142	0	VEGA_logK	0.6479	0.419774	0	VEGA_CORAL_SqFUB	0.0345	Low	https://adme.nibiohn.go.jp/fup	0	1	OPERA	1.42717	0	Scitovation	0.496	ADMETLab	0.532	pkCSM	-4.99	1	ProtoQSAR	-5.446	ADMETLab	-5.06	1	OPERA	2.13	0	VEGA	1.76
atorvastatin	134523-00-5	58	CC(C)C1=C(C(=O)NC2=CC=CC=C2)C(C2=CC=CC=C2)=C(C2=CC=C(F)C=C2)N1CCC(O)CC(O)CC(=O)O	558.253	1	-7.77	1	OPERA	-5.55	1	ProtoQSAR	0.02	1	OPERA	0.152	pkCSM	1.5178	0.0294587	0	VEGA_logK	-0.078	0.006084	0	VEGA_CORAL_SqFUB	0.0144	Low	https://adme.nibiohn.go.jp/fup	5.49	1	OPERA	13.0615	0	Scitovation	6.746	ADMETLab	0.271	pkCSM	-5.22	1	ProtoQSAR	-5.878	ADMETLab	-5.31	1	OPERA	5.53	0	VEGA	4.24
paracetamol	103-90-2	59	CC(=O)NC1=CC=C(O)C=C1	151.063	0	-1.04	1	OPERA	-1.25	1	ProtoQSAR	0.85	1	OPERA	0.443	pkCSM	-0.2208	0.624434	1	VEGA_logK	0.7441	0.553685	1	VEGA_CORAL_SqFUB	0.5336	High	https://adme.nibiohn.go.jp/fup	2.63	1	OPERA	0.284307	1	Scitovation	8.547	ADMETLab	0.517	pkCSM	-4.66	1	ProtoQSAR	-4.482	ADMETLab	-4.44	1	OPERA	0.68	1	VEGA	0.51
nizatidine	76963-41-2	60	CNC(=C[N+](=O)[O-])NCCSCC1=CSC(CN(C)C)=N1	331.114	0	-3.93	1	OPERA	-1.67	1	ProtoQSAR	0.67	1	OPERA	0.672	pkCSM	-0.5097	0.7638	1	VEGA_logK	1.1134	1.23966	0	VEGA_CORAL_SqFUB	0.5564	High	https://adme.nibiohn.go.jp/fup	2.23	1	OPERA	0.696421	0	Scitovation	8.673	ADMETLab	0.814	pkCSM	-5.52	1	ProtoQSAR	-5.535	ADMETLab	-5.28	1	OPERA	1.07	0	VEGA	0.7
acetylsalicylic acid	50-78-2	61	CC(=O)OC1=C(C(=O)O)C=CC=C1	180.042	0	-1.64	1	OPERA	-1.93	1	ProtoQSAR	0.43	1	OPERA	0.403	pkCSM	0.1	0.442688	1	VEGA_logK	0.4874	0.237559	1	VEGA_CORAL_SqFUB	0.3173	High	https://adme.nibiohn.go.jp/fup	8.56	1	OPERA	1.44247	0	Scitovation	2.736	ADMETLab	0.761	pkCSM	-4.53	1	ProtoQSAR	-5.062	ADMETLab	-4.6	1	OPERA	1.2	1	VEGA	1.43
antipyrine	60-80-0	62	CC1=CC(=O)N(C2=CC=CC=C2)N1C	188.095	0	-0.07	1	OPERA	-1.24	1	ProtoQSAR	0.88	1	OPERA	0.33	pkCSM	-0.1862	0.605573	1	VEGA_logK	0.6384	0.407555	1	VEGA_CORAL_SqFUB	0.5003	High	https://adme.nibiohn.go.jp/fup	1.51	1	OPERA	0.00349272	1	Scitovation	5.141	ADMETLab	0.546	pkCSM	-4.49	1	ProtoQSAR	-4.462	ADMETLab	-4.35	1	OPERA	1.61	1	VEGA	1.21
flurbiprofen	5104-49-4	63	CC(C(=O)O)C1=CC(F)=C(C2=CC=CC=C2)C=C1	244.09	1	-4.29	1	OPERA	-3.52	1	ProtoQSAR	0.01	1	OPERA	0.01	pkCSM	1.738	0.0179528	0	VEGA_logK	0.3053	0.0932081	0	VEGA_CORAL_SqFUB	0.0189	Low	https://adme.nibiohn.go.jp/fup	7.29	1	OPERA	0.610646	0	Scitovation	0.576	ADMETLab	0.27	pkCSM	-4.61	1	ProtoQSAR	-4.501	ADMETLab	-4.66	1	OPERA	3.66	1	VEGA	3.57
theacrine	2309-49-1	64	CN1C(=O)C2=C(N(C)C1=O)N(C)C(=O)N2C	224.091	0	-0.96	1	OPERA	-1.27	1	ProtoQSAR	0.85	1	OPERA	0.634	pkCSM	-1.0967	0.925893	0	VEGA_logK	0.7981	0.636964	0	VEGA_CORAL_SqFUB	0.3152	High	https://adme.nibiohn.go.jp/fup	5.16	1	OPERA	0.790347	0	Scitovation	-0.225	ADMETLab	-0.083	pkCSM	-4.62	1	ProtoQSAR	-5.313	ADMETLab	-4.39	1	OPERA	-0.94	1	VEGA	-0.15
ethanol	64-17-5	65	CCO	46.0419	0	1.26	1	OPERA	1.09	1	ProtoQSAR	0.97	1	OPERA	0.801	pkCSM	-1.3302	0.955336	0	VEGA_logK	0.734	0.538756	0	VEGA_CORAL_SqFUB	0.5048	High	https://adme.nibiohn.go.jp/fup	3.95	1	OPERA	0.526586	0	Scitovation	7.814	ADMETLab	0.597	pkCSM	-4.48	0	ProtoQSAR	-4.228	ADMETLab	-4.83	0	OPERA	-0.01	1	VEGA	-0.4
zolpidem	82626-48-0	66	CC1=CC=C(C2=C(CC(=O)N(C)C)N3C=C(C)C=CC3=N2)C=C1	307.168	0	-1.31	1	OPERA	-3	1	ProtoQSAR	0.08	1	OPERA	0.185	pkCSM	1.115	0.0712674	1	VEGA_logK	0.5737	0.329132	1	VEGA_CORAL_SqFUB	0.0768	Low	https://adme.nibiohn.go.jp/fup	3.27	1	OPERA	1.50481e-06	1	Scitovation	11.459	ADMETLab	0.747	pkCSM	-4.61	1	ProtoQSAR	-4.623	ADMETLab	-4.5	1	OPERA	3.79	0	VEGA	3.15
tolbutamide	64-77-7	67	CCCCNC(=O)NS(=O)(=O)C1=CC=C(C)C=C1	270.104	0	-3.42	1	OPERA	-2.67	1	ProtoQSAR	0.03	1	OPERA	0.298	pkCSM	0.3024	0.332633	0	VEGA_logK	0.7581	0.574716	0	VEGA_CORAL_SqFUB	0.1164	High	https://adme.nibiohn.go.jp/fup	2.89	1	OPERA	0.186278	1	Scitovation	0.122	ADMETLab	0.955	pkCSM	-4.88	1	ProtoQSAR	-5.212	ADMETLab	-4.28	1	OPERA	2.34	1	VEGA	2.05
theophylline	58-55-9	68	CN1C(=O)C2=C(N=CN2)N(C)C1=O	180.065	0	-1.38	1	OPERA	-1.52	1	ProtoQSAR	0.58	1	OPERA	0.686	pkCSM	-0.7804	0.857776	1	VEGA_logK	0.7919	0.627106	1	VEGA_CORAL_SqFUB	0.4833	High	https://adme.nibiohn.go.jp/fup	1.53	1	OPERA	0.0605405	1	Scitovation	2.256	ADMETLab	0.313	pkCSM	-4.67	1	ProtoQSAR	-4.957	ADMETLab	-4.35	1	OPERA	-0.31	1	VEGA	-0.27
paraxanthine	611-59-6	69	CN1C=NC2=C1C(=O)N(C(=O)N2)C	180.065	0	-1	1	OPERA	-1.55	1	ProtoQSAR	0.81	1	OPERA	0.745	pkCSM	-0.7512	0.849374	0	VEGA_logK	0.8172	0.667816	1	VEGA_CORAL_SqFUB	0.4879	High	https://adme.nibiohn.go.jp/fup	18.65	1	OPERA	0.0812496	0	Scitovation	4.858	ADMETLab	0.355	pkCSM	-4.56	1	ProtoQSAR	-5.229	ADMETLab	-4.94	1	OPERA	-0.31	1	VEGA	-0.7
theobromine	83-67-0	70	CN1C=NC2=C1C(=O)NC(=O)N2C	180.065	0	-2.67	1	OPERA	-1.57	1	ProtoQSAR	0.95	1	OPERA	0.729	pkCSM	-0.7907	0.860645	0	VEGA_logK	0.7291	0.531587	1	VEGA_CORAL_SqFUB	0.5291	High	https://adme.nibiohn.go.jp/fup	395.11	1	OPERA	0.0812496	0	Scitovation	5.745	ADMETLab	0.336	pkCSM	-4.71	1	ProtoQSAR	-5.332	ADMETLab	-5.1	1	OPERA	-0.31	1	VEGA	-0.57
codeine	76-57-3	71	COC1=C2OC3C(O)C=CC4C5CC(=C2C43CCN5C)C=C1	299.152	0	-1.52	1	OPERA	-2.56	1	ProtoQSAR	0.94	1	OPERA	0.465	pkCSM	0.1656	0.405811	1	VEGA_logK	0.891	0.793881	1	VEGA_CORAL_SqFUB	0.7071	High	https://adme.nibiohn.go.jp/fup	24.52	1	OPERA	2.73597	1	Scitovation	16.235	ADMETLab	0.881	pkCSM	-4.52	1	ProtoQSAR	-4.694	ADMETLab	-4.19	1	OPERA	1.64	1	VEGA	1.2
ibuprofen	15687-27-1	72	CC(C)CC1=CC=C(C(C)C(=O)O)C=C1	206.131	0	-3.76	1	OPERA	-2.95	1	ProtoQSAR	0.02	1	OPERA	0.223	pkCSM	1.7013	0.019505	0	VEGA_logK	0.5753	0.33097	1	VEGA_CORAL_SqFUB	0.1136	Middle	https://adme.nibiohn.go.jp/fup	10.11	1	OPERA	0.488981	1	Scitovation	0.778	ADMETLab	0.294	pkCSM	-4.53	1	ProtoQSAR	-4.377	ADMETLab	-4.33	1	OPERA	3.58	1	VEGA	3.5
pholcodine	509-67-1	73	CN1CCC23C4=C5OC2C(O)C=CC3C1CC4=CC=C5OCCN1CCOCC1	398.221	0	-1.3	1	OPERA	-1.63	1	ProtoQSAR	0.76	1	OPERA	0.489	pkCSM	0.1642	0.406589	1	VEGA_logK	0.8812	0.776513	1	VEGA_CORAL_SqFUB	0.4049	High	https://adme.nibiohn.go.jp/fup	18.92	1	OPERA	1.6474	0	Scitovation	16.406	ADMETLab	1.038	pkCSM	-4.92	1	ProtoQSAR	-4.869	ADMETLab	-4.66	1	OPERA	1.46	0	VEGA	1.14
fenofibrate	49562-28-9	74	CC(C)OC(=O)C(C)(C)OC1=CC=C(C(=O)C2=CC=C(Cl)C=C2)C=C1	360.113	1	-5.7	1	OPERA	-5.15	1	ProtoQSAR	0.01	1	OPERA	0	pkCSM	1.7618	0.0170117	0	VEGA_logK	0.2786	0.077618	0	VEGA_CORAL_SqFUB	0.0251	Low	https://adme.nibiohn.go.jp/fup	561.45	1	OPERA	1.55278	0	Scitovation	1.916	ADMETLab	-0.33	pkCSM	-4.79	1	ProtoQSAR	-4.48	ADMETLab	-5.01	1	OPERA	5.2	0	VEGA	4.86
bupropion	34911-55-2	75	CC(NC(C)(C)C)C(=O)C1=CC(Cl)=CC=C1	239.108	1	-2.58	1	OPERA	-3.69	1	ProtoQSAR	0.37	1	OPERA	0.225	pkCSM	1.2599	0.0521028	0	VEGA_logK	0.4654	0.216597	0	VEGA_CORAL_SqFUB	0.163	Middle	https://adme.nibiohn.go.jp/fup	16.97	1	OPERA	2.2617	0	Scitovation	2.163	ADMETLab	0.708	pkCSM	-4.16	1	ProtoQSAR	-4.438	ADMETLab	-4.02	1	OPERA	3.23	1	VEGA	3.28
repaglinide	135062-02-1	76	CCOC1=C(C(=O)O)C=CC(CC(=O)NC(CC(C)C)C2=CC=CC=C2N2CCCCC2)=C1	452.268	0	-5.19	1	OPERA	-5.73	1	ProtoQSAR	0.01	1	OPERA	0	pkCSM	1.5033	0.0304285	1	VEGA_logK	0.2809	0.0789048	1	VEGA_CORAL_SqFUB	0.0265	Low	https://adme.nibiohn.go.jp/fup	29.48	1	OPERA	14.266	0	Scitovation	3.09	ADMETLab	0.833	pkCSM	-5.06	1	ProtoQSAR	-4.865	ADMETLab	-4.62	1	OPERA	5.28	0	VEGA	5.05
rosuvastatin	287714-41-4	77	CC(C)C1=C(C=CC(O)CC(O)CC(=O)O)C(C2=CC=C(F)C=C2)=NC(N(C)S(C)(=O)=O)=N1	481.168	1	-3.73	1	OPERA	-3.08	1	ProtoQSAR	0.12	1	OPERA	0.198	pkCSM	0.9588	0.0990595	0	VEGA_logK	0.4215	0.177662	0	VEGA_CORAL_SqFUB	0.1047	High	https://adme.nibiohn.go.jp/fup	3.7	1	OPERA	2.63635	0	Scitovation	11.482	ADMETLab	1.335	pkCSM	-5.17	1	ProtoQSAR	-5.416	ADMETLab	-6.3	1	OPERA	2.91	0	VEGA	1.1
talinolol	57460-41-0	78	CC(C)(C)NCC(O)COC1=CC=C(NC(=O)NC2CCCCC2)C=C1	363.252	0	-3.32	1	OPERA	-3.83	1	ProtoQSAR	0.39	1	OPERA	0.402	pkCSM	0.4108	0.27971	1	VEGA_logK	0.7382	0.544939	1	VEGA_CORAL_SqFUB	0.2962	High	https://adme.nibiohn.go.jp/fup	5.67	1	OPERA	0.232499	0	Scitovation	8.334	ADMETLab	0.791	pkCSM	-5.04	1	ProtoQSAR	-5.468	ADMETLab	-5.12	1	OPERA	2.81	0	VEGA	2.86
chlorzoxazone	95-25-0	79	O=C1NC2=C(C=CC(Cl)=C2)O1	168.993	1	-2.23	1	OPERA	-2.01	1	ProtoQSAR	0.2	1	OPERA	0.397	pkCSM	0.2227	0.374541	0	VEGA_logK	0.391	0.152881	0	VEGA_CORAL_SqFUB	0.3283	High	https://adme.nibiohn.go.jp/fup	10.96	1	OPERA	3.72357	0	Scitovation	7.472	ADMETLab	0.116	pkCSM	-4.38	1	ProtoQSAR	-4.737	ADMETLab	-4.19	1	OPERA	2	1	VEGA	2.09
pitavastatin	147511-69-1	80	O=C(O)CC(O)CC(O)C=CC1=C(C2=CC=C(F)C=C2)C2=C(C=CC=C2)N=C1C1CC1	421.169	1	-5.79	1	OPERA	-4.41	1	ProtoQSAR	0.02	1	OPERA	0.227	pkCSM	1.5019	0.0305237	0	VEGA_logK	0.0767	0.00588289	0	VEGA_CORAL_SqFUB	0.0169	Low	https://adme.nibiohn.go.jp/fup	14.5	1	OPERA	2.74051	0	Scitovation	5.349	ADMETLab	1.028	pkCSM	-5.16	1	ProtoQSAR	-5.008	ADMETLab	-5.21	1	OPERA	3.93	0	VEGA	3.75
nifedipine	21829-25-4	81	COC(=O)C1=C(C)NC(C)=C(C(=O)OC)C1C1=C([N+](=O)[O-])C=CC=C1	346.116	0	-4.76	1	OPERA	-3.71	1	ProtoQSAR	0.04	1	OPERA	0.063	pkCSM	0.8659	0.119855	0	VEGA_logK	0.2947	0.0868481	0	VEGA_CORAL_SqFUB	0.1288	High	https://adme.nibiohn.go.jp/fup	22.84	1	OPERA	0.896465	1	Scitovation	10.063	ADMETLab	0.827	pkCSM	-4.9	1	ProtoQSAR	-4.655	ADMETLab	-4.33	1	OPERA	1.77	0	VEGA	2.32
nitrendipine	39562-70-4	82	CCOC(=O)C1=C(C)NC(C)=C(C(=O)OC)C1C1=CC([N+](=O)[O-])=CC=C1	360.132	0	-4.62	1	OPERA	-3.79	1	ProtoQSAR	0.01	1	OPERA	0.043	pkCSM	0.9503	0.10082	0	VEGA_logK	0.3145	0.0989103	0	VEGA_CORAL_SqFUB	0.093	High	https://adme.nibiohn.go.jp/fup	12.08	1	OPERA	0.861538	1	Scitovation	11.159	ADMETLab	0.867	pkCSM	-4.95	1	ProtoQSAR	-4.687	ADMETLab	-4.69	1	OPERA	2.12	0	VEGA	2.69
nimodipine	66085-59-4	83	COCCOC(=O)C1=C(C)NC(C)=C(C(=O)OC(C)C)C1C1=CC([N+](=O)[O-])=CC=C1	418.174	0	-4.54	1	OPERA	-4.19	1	ProtoQSAR	0.02	1	OPERA	0	pkCSM	0.933	0.104489	0	VEGA_logK	0.3424	0.117238	0	VEGA_CORAL_SqFUB	0.0668	High	https://adme.nibiohn.go.jp/fup	15.87	1	OPERA	75.3089	0	Scitovation	12.024	ADMETLab	0.942	pkCSM	-5.15	1	ProtoQSAR	-4.652	ADMETLab	-4.6	1	OPERA	2.36	0	VEGA	3.08
clavulanic acid	58001-44-8	84	O=C(O)C1C(=CCO)OC2CC(=O)N21	199.048	0	0.18	1	OPERA	-1.21	1	ProtoQSAR	0.87	1	OPERA	0.764	pkCSM	-0.8352	0.872486	0	VEGA_logK	0.5739	0.329361	0	VEGA_CORAL_SqFUB	0.8075	High	https://adme.nibiohn.go.jp/fup	8.5	1	OPERA	1.61857	0	Scitovation	3.444	ADMETLab	0.529	pkCSM	-5.24	1	ProtoQSAR	-5.692	ADMETLab	-5.31	1	OPERA	-1.34	0	VEGA	-1.14
imipramine	50-49-7	85	CN(C)CCCN1C2=C(C=CC=C2)CCC2=C1C=CC=C2	280.194	0	-2.96	1	OPERA	-3	1	ProtoQSAR	0.18	1	OPERA	0.078	pkCSM	1.389	0.0392301	1	VEGA_logK	0.3934	0.154764	1	VEGA_CORAL_SqFUB	0.1385	High	https://adme.nibiohn.go.jp/fup	25.68	1	OPERA	0.524023	1	Scitovation	10.607	ADMETLab	0.869	pkCSM	-4.69	1	ProtoQSAR	-4.572	ADMETLab	-4.44	1	OPERA	4.39	1	VEGA	4.58
furosemide	54-31-9	86	NS(=O)(=O)C1=C(Cl)C=C(NCC2=CC=CO2)C(C(=O)O)=C1	330.008	1	-3.88	1	OPERA	-2.49	1	ProtoQSAR	0.01	1	OPERA	0.343	pkCSM	0.9045	0.110791	0	VEGA_logK	0.1694	0.0286964	1	VEGA_CORAL_SqFUB	0.1792	High	https://adme.nibiohn.go.jp/fup	6.36	1	OPERA	0	1	Scitovation	1.203	ADMETLab	0.211	pkCSM	-5.33	1	ProtoQSAR	-6.142	ADMETLab	-5.96	1	OPERA	1.75	1	VEGA	2.35
colchicine	64-86-8	87	COC1=CC=C2C(=CC1=O)C(NC(C)=O)CCC1=CC(OC)=C(OC)C(OC)=C12	399.168	0	-0.95	1	OPERA	-2.85	1	ProtoQSAR	0.11	1	OPERA	0.174	pkCSM	0.5614	0.215401	1	VEGA_logK	0.4185	0.175142	1	VEGA_CORAL_SqFUB	0.0835	Middle	https://adme.nibiohn.go.jp/fup	0.7	1	OPERA	0.081264	1	Scitovation	1.958	ADMETLab	0.273	pkCSM	-4.96	1	ProtoQSAR	-4.68	ADMETLab	-4.51	1	OPERA	1.72	1	VEGA	1.59
amoxicillin	26787-78-0	88	CC1(C)SC2C(NC(=O)C(N)C3=CC=C(O)C=C3)C(=O)N2C1C(=O)O	365.105	0	-2.04	1	OPERA	-0.77	1	ProtoQSAR	0.84	1	OPERA	0.637	pkCSM	-0.1725	0.598014	1	VEGA_logK	0.7761	0.602331	1	VEGA_CORAL_SqFUB	0.5692	High	https://adme.nibiohn.go.jp/fup	3	1	OPERA	0.754819	0	Scitovation	2.138	ADMETLab	0.443	pkCSM	-6.05	1	ProtoQSAR	-6.2	ADMETLab	-6.29	1	OPERA	0.21	1	VEGA	0.99
triamterene	396-01-0	89	NC1=NC2=C(N=C(C3=CC=CC=C3)C(N)=N2)C(N)=N1	253.108	0	-3.95	1	OPERA	-2.12	1	ProtoQSAR	0.34	1	OPERA	0.259	pkCSM	0.2194	0.376322	1	VEGA_logK	0.5896	0.347628	0	VEGA_CORAL_SqFUB	0.1967	High	https://adme.nibiohn.go.jp/fup	0	1	OPERA	1.22832	0	Scitovation	3.821	ADMETLab	-0.055	pkCSM	-5.6	1	ProtoQSAR	-6.094	ADMETLab	-4.38	0	OPERA	1.02	1	VEGA	1.21
topiramate	97240-79-4	90	CC1(C)OC2COC3(COS(N)(=O)=O)OC(C)(C)OC3C2O1	339.099	0	-1.54	1	OPERA	-0.88	1	ProtoQSAR	0.85	1	OPERA	0.72	pkCSM	-0.8798	0.883481	0	VEGA_logK	0.4998	0.2498	0	VEGA_CORAL_SqFUB	0.6402	High	https://adme.nibiohn.go.jp/fup	51.39	0	OPERA	3.19777	0	Scitovation	10.62	ADMETLab	1.004	pkCSM	-5.34	1	ProtoQSAR	-5.174	ADMETLab	-4.55	1	OPERA	-1.81	0	VEGA	1.29
benzydamine	642-72-8	91	CN(C)CCCOC1=NN(CC2=CC=CC=C2)C2=C1C=CC=C2	309.184	0	-2.71	1	OPERA	-3.31	1	ProtoQSAR	0.29	1	OPERA	0.11	pkCSM	1.3358	0.0441169	0	VEGA_logK	0.438	0.191844	0	VEGA_CORAL_SqFUB	0.0907	Low	https://adme.nibiohn.go.jp/fup	8.35	1	OPERA	8.5989e-06	1	Scitovation	11.883	ADMETLab	0.876	pkCSM	-4.98	1	ProtoQSAR	-4.542	ADMETLab	-4.89	1	OPERA	3.99	0	VEGA	3.78
dicloxacillin	3116-76-5	92	CC1=C(C(=O)NC2C(=O)N3C2SC(C)(C)C3C(=O)O)C(C2=C(Cl)C=CC=C2Cl)=NO1	469.027	2	-4.66	1	OPERA	-3.8	1	ProtoQSAR	0.04	1	OPERA	0.226	pkCSM	1.1366	0.0680448	1	VEGA_logK	0.245	0.060025	1	VEGA_CORAL_SqFUB	0.0327	Low	https://adme.nibiohn.go.jp/fup	38.71	1	OPERA	0.595434	0	Scitovation	1.697	ADMETLab	0.166	pkCSM	-5.09	1	ProtoQSAR	-5.272	ADMETLab	-5.36	1	OPERA	3.12	1	VEGA	3.19
iohexol	66108-95-0	93	CC(=O)N(CC(O)CO)C1=C(I)C(C(=O)NCC(O)CO)=C(I)C(C(=O)NCC(O)CO)=C1I	820.88	3	-3.02	1	OPERA	-1.42	1	ProtoQSAR	0.99	1	OPERA	0.385	pkCSM	-1.1668	0.936235	1	VEGA_logK	0.7738	0.598766	1	VEGA_CORAL_SqFUB	0.3399	High	https://adme.nibiohn.go.jp/fup	0	0	OPERA	1.5233	0	Scitovation	1.153	ADMETLab	0.333	pkCSM	-6.44	1	ProtoQSAR	-6.05	ADMETLab	-6.41	0	OPERA	-1.84	1	VEGA	-2.81
cocaine	50-36-2	94	COC(=O)C1C(OC(=O)C2=CC=CC=C2)CC2CCC1N2C	303.147	0	-2.24	1	OPERA	-2.73	1	ProtoQSAR	0.68	1	OPERA	0.475	pkCSM	0.8949	0.112987	1	VEGA_logK	0.6257	0.3915	1	VEGA_CORAL_SqFUB	0.3171	Middle	https://adme.nibiohn.go.jp/fup	6.75	1	OPERA	0.964847	0	Scitovation	13.114	ADMETLab	0.761	pkCSM	-4.6	1	ProtoQSAR	-4.793	ADMETLab	-4.43	1	OPERA	2.12	1	VEGA	1.94
naproxen	22204-53-1	95	COC1=CC2=C(C=C1)C=C(C(C)C(=O)O)C=C2	230.094	0	-4.23	1	OPERA	-3.7	1	ProtoQSAR	0	1	OPERA	0.11	pkCSM	1.1535	0.0656182	0	VEGA_logK	0.3596	0.129312	1	VEGA_CORAL_SqFUB	0.0273	Low	https://adme.nibiohn.go.jp/fup	26.48	1	OPERA	1.67641e-06	1	Scitovation	0.976	ADMETLab	0.259	pkCSM	-4.72	1	ProtoQSAR	-4.571	ADMETLab	-4.42	1	OPERA	2.82	1	VEGA	3.29
bosentan	147536-97-8	96	COC1=C(OC2=C(OCCO)N=C(C3=NC=CC=N3)N=C2NS(=O)(=O)C2=CC=C(C(C)(C)C)C=C2)C=CC=C1	551.184	0	-4.76	1	OPERA	-4.58	1	ProtoQSAR	0.03	1	OPERA	0.136	pkCSM	1.2588	0.0522281	0	VEGA_logK	0.4663	0.217436	0	VEGA_CORAL_SqFUB	0.0211	Low	https://adme.nibiohn.go.jp/fup	3.35	1	OPERA	0.279418	1	Scitovation	0.988	ADMETLab	0.518	pkCSM	-5.32	1	ProtoQSAR	-4.892	ADMETLab	-5.53	0	OPERA	4.46	0	VEGA	4.18
zanamivir	139110-80-8	97	CC(=O)NC1C(NC(=N)N)C=C(C(=O)O)OC1C(O)C(O)CO	332.133	0	-1.46	1	OPERA	-1.02	1	ProtoQSAR	0.88	1	OPERA	0.836	pkCSM	-0.9585	0.900879	0	VEGA_logK	0.9606	0.922752	0	VEGA_CORAL_SqFUB	0.7654	High	https://adme.nibiohn.go.jp/fup	0	0	OPERA	0.698545	0	Scitovation	1.04	ADMETLab	0.22	pkCSM	-6.62	1	ProtoQSAR	-6.168	ADMETLab	-5.75	0	OPERA	-3.74	0	VEGA	-2.29
propylthiouracil	51-52-5	98	CCCC1=CC(=O)NC(=S)N1	170.051	0	-2.15	1	OPERA	-2.61	1	ProtoQSAR	0.49	1	OPERA	0.623	pkCSM	-0.4249	0.726784	0	VEGA_logK	0.9224	0.850822	0	VEGA_CORAL_SqFUB	0.3779	High	https://adme.nibiohn.go.jp/fup	1.32	1	OPERA	0.154052	1	Scitovation	7.379	ADMETLab	0.075	pkCSM	-4.48	1	ProtoQSAR	-4.685	ADMETLab	-4.17	1	OPERA	1.38	0	VEGA	1.53
oxycodone	76-42-6	99	COC1=C2OC3C(=O)CCC4(O)C5CC(=C2C34CCN5C)C=C1	315.147	0	-2.51	1	OPERA	-2.36	1	ProtoQSAR	0.55	1	OPERA	0.494	pkCSM	0.0274	0.484233	1	VEGA_logK	0.78	0.6084	1	VEGA_CORAL_SqFUB	0.6194	High	https://adme.nibiohn.go.jp/fup	14.71	1	OPERA	2.12212	0	Scitovation	6.363	ADMETLab	1.21	pkCSM	-4.63	1	ProtoQSAR	-4.736	ADMETLab	-4.75	1	OPERA	1.03	0	VEGA	1.04
omadacycline	389139-89-3	100	CN(C)C1=C2CC3CC4C(N(C)C)C(O)=C(C(N)=O)C(=O)C4(O)C(O)=C3C(=O)C2=C(O)C(CNCC(C)(C)C)=C1	556.29	0	-2.03	1	OPERA	-2.24	1	ProtoQSAR	0.4	1	OPERA	0.409	pkCSM	0.3346	0.316383	0	VEGA_logK	0.5555	0.30858	0	VEGA_CORAL_SqFUB	0.1582	High	https://adme.nibiohn.go.jp/fup	0	1	OPERA	1.07692	0	Scitovation	3.214	ADMETLab	0.017	pkCSM	-6.44	1	ProtoQSAR	-6.233	ADMETLab	-5.64	1	OPERA	0.88	0	VEGA	0.92
fluorouracil	51-21-8	101	O=C1NC=C(F)C(=O)N1	130.018	1	-1.05	1	OPERA	-0.94	1	ProtoQSAR	0.69	1	OPERA	0.784	pkCSM	-1.1157	0.928839	0	VEGA_logK	0.9481	0.898894	0	VEGA_CORAL_SqFUB	0.6163	High	https://adme.nibiohn.go.jp/fup	0	1	OPERA	1.0971	0	Scitovation	9.342	ADMETLab	0.62	pkCSM	-5.06	1	ProtoQSAR	-4.998	ADMETLab	-5.14	0	OPERA	-1.1	0	VEGA	-0.57
sulpiride	15676-16-1	102	CCN1CCCC1CNC(=O)C1=C(OC)C=CC(S(N)(=O)=O)=C1	341.141	0	-2.88	1	OPERA	-1.49	1	ProtoQSAR	0.94	1	OPERA	0.472	pkCSM	-0.2433	0.636503	0	VEGA_logK	0.5908	0.349045	0	VEGA_CORAL_SqFUB	0.515	High	https://adme.nibiohn.go.jp/fup	0	1	OPERA	0	1	Scitovation	1.576	ADMETLab	0.633	pkCSM	-5.31	1	ProtoQSAR	-5.307	ADMETLab	-4.97	1	OPERA	0.83	1	VEGA	1.2
lysergic acid diethylamide	50-37-3	103	CCN(CC)C(=O)C1C=C2C3=C4C(=CNC4=CC=C3)CC2N(C)C1	323.2	0	-3.4	1	OPERA	-2.6	1	ProtoQSAR	0.1	1	OPERA	0.494	pkCSM	0.6811	0.17246	0	VEGA_logK	0.4343	0.188616	0	VEGA_CORAL_SqFUB	0.2984	High	https://adme.nibiohn.go.jp/fup	7.43	1	OPERA	0.508345	0	Scitovation	11.554	ADMETLab	0.964	pkCSM	-4.75	1	ProtoQSAR	-4.675	ADMETLab	-4.66	1	OPERA	2.6	1	VEGA	3.3
azimilide	149908-53-2	104	CN1CCN(CCCCN2C(=O)CN(N=CC3=CC=C(C4=CC=C(Cl)C=C4)O3)C2=O)CC1	457.188	1	-4.7	1	OPERA	-3.48	1	ProtoQSAR	0.06	1	OPERA	0.29	pkCSM	1.0668	0.0789719	0	VEGA_logK	0.1391	0.0193488	0	VEGA_CORAL_SqFUB	0.0923	High	https://adme.nibiohn.go.jp/fup	12.68	1	OPERA	3.31226	0	Scitovation	6.128	ADMETLab	0.463	pkCSM	-4.63	1	ProtoQSAR	-4.961	ADMETLab	-4.96	1	OPERA	3.58	0	VEGA	2.9
ketoconazole	65277-42-1	105	CC(=O)N1CCN(C2=CC=C(OCC3COC(CN4C=CN=C4)(C4=C(Cl)C=C(Cl)C=C4)O3)C=C2)CC1	530.149	2	-3.8	1	OPERA	-3.99	1	ProtoQSAR	0.04	1	OPERA	0.176	pkCSM	1.1739	0.0627963	0	VEGA_logK	0.1323	0.0175033	0	VEGA_CORAL_SqFUB	0.0192	Low	https://adme.nibiohn.go.jp/fup	54.92	1	OPERA	6.40332	1	Scitovation	7.664	ADMETLab	0.59	pkCSM	-4.96	1	ProtoQSAR	-5.441	ADMETLab	-4.72	1	OPERA	3.61	1	VEGA	4.3
levoﬂoxacin	100986-85-4	106	CC1COC2=C3N1C=C(C(=O)C3=CC(=C2N4CCN(CC4)C)F)C(=O)O	361.144	1	-1.12	1	OPERA	-2.92	1	ProtoQSAR	0.75	1	OPERA	0.577	pkCSM	0.0799	0.454135	0	VEGA_logK	0.7882	0.621259	1	VEGA_CORAL_SqFUB	0.6504	High	https://adme.nibiohn.go.jp/fup	3	1	OPERA	0.426028	0	Scitovation	2.326	ADMETLab	0.414	pkCSM	-4.79	1	ProtoQSAR	-4.778	ADMETLab	-4.68	1	OPERA	1.64	1	VEGA	-0.02
methimazole	60-56-0	107	CN1C=CNC1=S	114.025	0	-4.61	1	OPERA	-0.43	1	ProtoQSAR	0.9	1	OPERA	0.699	pkCSM	-1.0272	0.914136	0	VEGA_logK	1.0167	1.03368	0	VEGA_CORAL_SqFUB	0.5416	High	https://adme.nibiohn.go.jp/fup	0	1	OPERA	2.03561	0	Scitovation	7.103	ADMETLab	0.696	pkCSM	-4.38	1	ProtoQSAR	-4.256	ADMETLab	-4.32	1	OPERA	-0.3	0	VEGA	-0.38
chlorpromazine	34468-21-8	108	CN(C)CCCN1C2=C(C=CC=C2)SC2=C1C=C(Cl)C=C2	318.096	1	-5.14	1	OPERA	-5.25	1	ProtoQSAR	0.02	1	OPERA	0.057	pkCSM	1.2701	0.050955	0	VEGA_logK	0.2458	0.0604176	1	VEGA_CORAL_SqFUB	0.0388	Low	https://adme.nibiohn.go.jp/fup	5.45	1	OPERA	1.4553	1	Scitovation	12.155	ADMETLab	0.6	pkCSM	-4.63	1	ProtoQSAR	-4.37	ADMETLab	-4.91	1	OPERA	4.74	0	VEGA	5.26
pyridostigmine	155-97-5	109	CN(C)C(=O)OC1=C[N+](C)=CC=C1	181.098	0	-2.24	1	OPERA	-1.17	1	ProtoQSAR	1	1	OPERA	0.763	pkCSM	-1.0512	0.918376	1	VEGA_logK	1.09	1.1881	1	VEGA_CORAL_SqFUB	0.4488	High	https://adme.nibiohn.go.jp/fup	3.13	1	OPERA	1.13778	0	Scitovation	9.613	ADMETLab	0.444	pkCSM	-4.53	1	ProtoQSAR	-5.125	ADMETLab	-4.42	1	OPERA	0.75	1	VEGA	-3.13
chlordesmethyldiazepam	2894-67-9	110	C1C(=O)NC2=C(C=C(C=C2)Cl)C(=N1)C3=CC=CC=C3Cl	304.017	2	-5.77	1	OPERA	-4.8	1	ProtoQSAR	0.05	1	OPERA	0.019	pkCSM	1.2427	0.0540939	1	VEGA_logK	0.2662	0.0708624	0	VEGA_CORAL_SqFUB	0.0583	Low	https://adme.nibiohn.go.jp/fup	7.8	1	OPERA	0.0314345	1	Scitovation	0.837	ADMETLab	0.148	pkCSM	-4.36	1	ProtoQSAR	-4.51	ADMETLab	-4.49	1	OPERA	3.93	1	VEGA	3.46
lidocaine	137-58-6	111	CCN(CC)CC(=O)NC1=C(C)C=CC=C1C	234.173	0	-1.76	1	OPERA	-2.21	1	ProtoQSAR	0.31	1	OPERA	0.404	pkCSM	0.5303	0.22775	1	VEGA_logK	0.6771	0.458464	1	VEGA_CORAL_SqFUB	0.3521	High	https://adme.nibiohn.go.jp/fup	5.07	1	OPERA	0.28291	1	Scitovation	16.174	ADMETLab	0.868	pkCSM	-4.48	1	ProtoQSAR	-4.367	ADMETLab	-4.28	1	OPERA	2.84	1	VEGA	1.81
pentobarbital	76-74-4	112	CCCC(C)C1(CC)C(=O)N=C(O)NC1=O	226.132	0	-2.49	1	OPERA	-2.3	1	ProtoQSAR	0.39	1	OPERA	0.568	pkCSM	0.1984	0.387737	0	VEGA_logK	0.6934	0.480804	0	VEGA_CORAL_SqFUB	0.3667	High	https://adme.nibiohn.go.jp/fup	0.72	1	OPERA	0.0841746	1	Scitovation	0.721	ADMETLab	0.158	pkCSM	-4.63	1	ProtoQSAR	-4.61	ADMETLab	-4.92	0	OPERA	2.57	0	VEGA	1.48
pentazocine	359-83-1	113	CC(C)=CCN1CCC2(C)C3=C(C=CC(O)=C3)CC1C2C	285.209	0	-3.8	1	OPERA	-4	1	ProtoQSAR	0.39	1	OPERA	0.31	pkCSM	1.4416	0.0349114	0	VEGA_logK	0.6505	0.42315	1	VEGA_CORAL_SqFUB	0.112	High	https://adme.nibiohn.go.jp/fup	14.13	1	OPERA	1.79293	0	Scitovation	24.177	ADMETLab	0.907	pkCSM	-4.79	1	ProtoQSAR	-4.636	ADMETLab	-4.46	1	OPERA	4.35	1	VEGA	4.45
pefloxacin	70458-92-3	114	CCN1C=C(C(=O)O)C(=O)C2=C1C=C(N1CCN(C)CC1)C(F)=C2	333.149	1	-2.42	1	OPERA	-2.69	1	ProtoQSAR	0.74	1	OPERA	0.447	pkCSM	0.1101	0.436959	1	VEGA_logK	0.7798	0.608088	1	VEGA_CORAL_SqFUB	0.6743	High	https://adme.nibiohn.go.jp/fup	3.95	1	OPERA	0.274677	0	Scitovation	2.265	ADMETLab	0.288	pkCSM	-4.75	1	ProtoQSAR	-4.781	ADMETLab	-4.6	1	OPERA	1.81	1	VEGA	0.21
procainamide	51-06-9	115	CCN(CC)CCNC(=O)C1=CC=C(N)C=C1	235.168	0	-1.89	1	OPERA	-0.74	1	ProtoQSAR	0.84	1	OPERA	0.546	pkCSM	-0.3294	0.681022	1	VEGA_logK	0.76	0.5776	1	VEGA_CORAL_SqFUB	0.7218	High	https://adme.nibiohn.go.jp/fup	0.72	1	OPERA	0.0841746	1	Scitovation	9.812	ADMETLab	1.043	pkCSM	-4.98	1	ProtoQSAR	-5.165	ADMETLab	-4.76	1	OPERA	1.13	1	VEGA	1.42
phenytoin	57-41-0	116	O=C1NC(=O)C(C2=CC=CC=C2)(C2=CC=CC=C2)N1	252.09	0	-3.97	1	OPERA	-2.52	1	ProtoQSAR	0.13	1	OPERA	0.037	pkCSM	0.9831	0.0941767	0	VEGA_logK	0.4511	0.203491	0	VEGA_CORAL_SqFUB	0.1983	High	https://adme.nibiohn.go.jp/fup	0.82	1	OPERA	0.271268	1	Scitovation	0.155	ADMETLab	0.254	pkCSM	-4.59	1	ProtoQSAR	-4.899	ADMETLab	-4.53	1	OPERA	2.11	1	VEGA	2.26
brotizolam	57801-81-7	117	CC1=NN=C2CN=C(C3=C(Cl)C=CC=C3)C3=C(SC(Br)=C3)N12	391.95	2	-3.76	1	OPERA	-5.16	1	ProtoQSAR	0.09	1	OPERA	0.123	pkCSM	1.0714	0.078205	1	VEGA_logK	0.2075	0.0430562	1	VEGA_CORAL_SqFUB	0.0443	Low	https://adme.nibiohn.go.jp/fup	7.14	1	OPERA	1.1948	0	Scitovation	1.379	ADMETLab	0.041	pkCSM	-4.61	1	ProtoQSAR	-4.584	ADMETLab	-4.42	1	OPERA	4.21	0	VEGA	3.29
pipemidic acid	51940-44-4	118	CCN1C=C(C(=O)O)C(=O)C2=C1N=C(N1CCNCC1)N=C2	303.133	0	-2.97	1	OPERA	-2.42	1	ProtoQSAR	0.7	1	OPERA	0.61	pkCSM	-0.5329	0.773301	0	VEGA_logK	0.8781	0.77106	0	VEGA_CORAL_SqFUB	0.4626	High	https://adme.nibiohn.go.jp/fup	6.73	1	OPERA	3.20865	0	Scitovation	2.87	ADMETLab	0.276	pkCSM	-5.37	1	ProtoQSAR	-5.144	ADMETLab	-5.19	1	OPERA	0.35	1	VEGA	-1.5
foscarnet	4428-95-9	119	O=C(O)P(=O)(O)O	125.972	0	0.01	1	OPERA	1.24	1	ProtoQSAR	0.85	1	OPERA	0.782	pkCSM	-1.4404	0.964995	0	VEGA_logK	0.7826	0.612463	0	VEGA_CORAL_SqFUB	0.5615	High	https://adme.nibiohn.go.jp/fup	0	0	OPERA	1.30162	0	Scitovation	1.738	ADMETLab	0.309	pkCSM	-5.64	0	ProtoQSAR	-5.889	ADMETLab	-7.37	1	OPERA	-1.15	0	VEGA	-1.63
methylprednisolone	83-43-2	120	CC1CC2C(C(O)CC3(C)C2CCC3(O)C(=O)CO)C2(C)C=CC(=O)C=C12	374.209	0	-3.37	1	OPERA	-2.59	1	ProtoQSAR	0.21	1	OPERA	0.276	pkCSM	0.4712	0.252565	1	VEGA_logK	0.4611	0.212613	1	VEGA_CORAL_SqFUB	0.2175	High	https://adme.nibiohn.go.jp/fup	7.04	1	OPERA	1.12931	1	Scitovation	4.426	ADMETLab	0.716	pkCSM	-5.06	1	ProtoQSAR	-4.848	ADMETLab	-5.09	1	OPERA	1.45	1	VEGA	1.99
fleroxacin	79660-72-3	121	CN1CCN(C2=C(F)C3=C(C=C2F)C(=O)C(C(=O)O)=CN3CCF)CC1	369.13	3	-2.14	1	OPERA	-3.09	1	ProtoQSAR	0.73	1	OPERA	0.519	pkCSM	0.1858	0.394647	0	VEGA_logK	0.8275	0.684756	1	VEGA_CORAL_SqFUB	0.5637	High	https://adme.nibiohn.go.jp/fup	5.1	1	OPERA	0.394011	0	Scitovation	2.826	ADMETLab	0.361	pkCSM	-4.79	1	ProtoQSAR	-4.874	ADMETLab	-4.81	1	OPERA	2.06	1	VEGA	0.3
ciprofloxacin	85721-33-1	122	O=C(O)C1=CN(C2CC2)C2=C(C=C(F)C(N3CCNCC3)=C2)C1=O	331.133	1	-2.18	1	OPERA	-2.64	1	ProtoQSAR	0.67	1	OPERA	0.469	pkCSM	-0.1602	0.591187	1	VEGA_logK	0.7768	0.603418	1	VEGA_CORAL_SqFUB	0.6417	High	https://adme.nibiohn.go.jp/fup	4.17	1	OPERA	0.382019	0	Scitovation	3.241	ADMETLab	0.518	pkCSM	-4.96	1	ProtoQSAR	-5.269	ADMETLab	-5.36	1	OPERA	1.41	0	VEGA	-0.57
glycyrrhizin	1405-86-3	123	CC1(C(=O)O)CCC2(C)CCC3(C)C(=CC(=O)C4C5(C)CCC(OC6OC(C(=O)O)C(O)C(O)C6OC6OC(C(=O)O)C(O)C(O)C6O)C(C)(C)C5CCC43C)C2C1	822.404	0	-2.23	1	OPERA	-2.93	1	ProtoQSAR	0.5	0	OPERA	0.348	pkCSM	0.9041	0.110882	0	VEGA_logK	0.1516	0.0229826	1	VEGA_CORAL_SqFUB	0.2331	High	https://adme.nibiohn.go.jp/fup	16.77	0	OPERA	1.19451	0	Scitovation	0.773	ADMETLab	-0.272	pkCSM	-6.75	1	ProtoQSAR	-6.433	ADMETLab	-6.47	0	OPERA	2.42	1	VEGA	2.79
nicotine	54-11-5	124	CN1CCCC1C1=CN=CC=C1	162.116	0	0.79	1	OPERA	-0.75	1	ProtoQSAR	0.82	1	OPERA	0.628	pkCSM	-0.3002	0.666242	0	VEGA_logK	0.7211	0.519985	1	VEGA_CORAL_SqFUB	0.7189	High	https://adme.nibiohn.go.jp/fup	4.44	1	OPERA	0.272432	1	Scitovation	15.401	ADMETLab	0.86	pkCSM	-4.36	1	ProtoQSAR	-4.299	ADMETLab	-4.61	1	OPERA	1.24	1	VEGA	0.87
dabigatran	211914-51-1	125	OC(=O)CCN(C(=O)c1ccc2c(c1)nc(n2C)CNc1ccc(cc1)C(=N)N)c1ccccn1	471.521	0	-2.36	0	OPERA	-3.22	1	ProtoQSAR	0.14	1	OPERA	0.194	pkCSM	0.9888	0.093063	0	VEGA_logK	0.5878	0.345509	0	VEGA_CORAL_SqFUB	0.0738	Low	https://adme.nibiohn.go.jp/fup	3.33	1	OPERA	1.43277	0	Scitovation	0.971	ADMETLab	0.531	pkCSM	-6.36	1	ProtoQSAR	-6.487	ADMETLab	-5.89	1	OPERA	2.39	0	VEGA	5.17
dabigatran etexilate	211915-06-9	126	CCCCCCOC(=O)N=C(c1ccc(cc1)NCc1nc2c(n1C)ccc(c2)C(=O)N(c1ccccn1)CCC(=O)OCC)N	627.746	0	-2.55	1	OPERA	-5.59	1	ProtoQSAR	0.07	1	OPERA	0.057	pkCSM	1.2416	0.0542236	0	VEGA_logK	0.2942	0.0865536	0	VEGA_CORAL_SqFUB	0.0394	Low	https://adme.nibiohn.go.jp/fup	10.56	1	OPERA	1.43277	0	Scitovation	1.962	ADMETLab	0.785	pkCSM	-5.46	1	ProtoQSAR	-4.834	ADMETLab	-5.45	0	OPERA	6	0	VEGA	6.32
hyperforin	11079-53-1	127	CC(=CCCC1(C)C(CC=C(C)C)CC2(C(=O)C1(C(=O)C(C)C)C(=C(C2=O)CC=C(C)C)O)CC=C(C)C)C	536.797	0	-4.97	1	OPERA	-7.76	1	ProtoQSAR	0.01	0	OPERA	0	pkCSM	1.6552	0.021642	0	VEGA_logK	0.4686	0.219586	0	VEGA_CORAL_SqFUB	0.0531	Low	https://adme.nibiohn.go.jp/fup	30.4	0	OPERA	1.3415	0	Scitovation	19.212	ADMETLab	0.662	pkCSM	-4.89	1	ProtoQSAR	-5.016	ADMETLab	-5.13	0	OPERA	8.62	0	VEGA	3.59
gemfibrozil	25812-30-0	128	Cc1ccc(c(c1)OCCCC(C(=O)O)(C)C)C	250.338	0	-3.95	1	OPERA	-3.49	1	ProtoQSAR	0.01	1	OPERA	0.19	pkCSM	1.5825	0.0254852	0	VEGA_logK	0.5778	0.333853	0	VEGA_CORAL_SqFUB	0.1212	High	https://adme.nibiohn.go.jp/fup	58.61	1	OPERA	10.3507	0	Scitovation	0.851	ADMETLab	0.272	pkCSM	-4.56	1	ProtoQSAR	-4.87	ADMETLab	-4.72	1	OPERA	4.15	1	VEGA	1.52
probenecid	57-66-9	129	CCCN(S(=O)(=O)c1ccc(cc1)C(=O)O)CCC	285.36	0	-4.7	1	OPERA	-2.33	1	ProtoQSAR	0.12	1	OPERA	0.353	pkCSM	0.5572	0.21704	1	VEGA_logK	0.5453	0.297352	1	VEGA_CORAL_SqFUB	0.1926	Middle	https://adme.nibiohn.go.jp/fup	7.33	1	OPERA	4.43881	0	Scitovation	2.707	ADMETLab	1.128	pkCSM	-4.92	1	ProtoQSAR	-5.317	ADMETLab	-5.24	1	OPERA	2.81	1	VEGA	3.13
tacrine	321-64-2	130	Nc1c2CCCCc2nc2c1cccc2	198.269	0	-1.77	1	OPERA	-2.41	1	ProtoQSAR	0.61	1	OPERA	0.075	pkCSM	0.4957	0.242065	0	VEGA_logK	0.4068	0.165486	0	VEGA_CORAL_SqFUB	0.2852	High	https://adme.nibiohn.go.jp/fup	117.28	1	OPERA	10.7163	0	Scitovation	2.833	ADMETLab	0.226	pkCSM	-4.51	1	ProtoQSAR	-4.953	ADMETLab	-4.85	1	OPERA	2.79	1	VEGA	-1.83
hydroxyurea	127-07-1	131	NC(=O)NO	76.055	0	1.12	1	OPERA	0.25	1	ProtoQSAR	0.92	0	OPERA	0.836	pkCSM	-1.603	0.975661	0	VEGA_logK	0.857	0.734449	0	VEGA_CORAL_SqFUB	0.6546	High	https://adme.nibiohn.go.jp/fup	0.79	0	OPERA	1.12943	0	Scitovation	5.672	ADMETLab	0.659	pkCSM	-5.35	0	ProtoQSAR	-5.191	ADMETLab	-5.29	0	OPERA	-1.4	1	VEGA	3.7
nefazodone	83366-66-9	132	CCc1nn(c(=O)n1CCOc1ccccc1)CCCN1CCN(CC1)c1cccc(c1)Cl	470.01	1	-5.33	1	OPERA	-3.24	1	ProtoQSAR	0.02	1	OPERA	0.003	pkCSM	1.4421	0.0348726	1	VEGA_logK	0.1369	0.0187416	1	VEGA_CORAL_SqFUB	0.0231	Low	https://adme.nibiohn.go.jp/fup	16.78	1	OPERA	1.40495	0	Scitovation	5.334	ADMETLab	0.759	pkCSM	-4.73	1	ProtoQSAR	-4.885	ADMETLab	-5.67	1	OPERA	4.28	0	VEGA	3.03
propranolol	525-66-6	133	OC(COc1cccc2c1cccc2)CNC(C)C	259.349	0	-2.84	1	OPERA	-2.69	1	ProtoQSAR	0.25	1	OPERA	0.187	pkCSM	0.9952	0.0918267	1	VEGA_logK	0.4165	0.173472	1	VEGA_CORAL_SqFUB	0.1406	Middle	https://adme.nibiohn.go.jp/fup	9.79	1	OPERA	22.0468	0	Scitovation	13.435	ADMETLab	0.882	pkCSM	-4.66	1	ProtoQSAR	-4.622	ADMETLab	-4.48	1	OPERA	2.54	1	VEGA	2.62
linagliptin	668270-12-0	134	CC#CCn1c(nc2c1c(=O)n(Cc1nc(C)c3c(n1)cccc3)c(=O)n2C)N1CCCC(C1)N	472.553	0	-3.61	1	OPERA	-2.97	1	ProtoQSAR	0.16	1	OPERA	0.305	pkCSM	0.9981	0.0912713	0	VEGA_logK	0.4752	0.225815	0	VEGA_CORAL_SqFUB	0.2026	High	https://adme.nibiohn.go.jp/fup	8.62	1	OPERA	3.40249	0	Scitovation	4.082	ADMETLab	0.447	pkCSM	-5.02	1	ProtoQSAR	-5.514	ADMETLab	-5.92	1	OPERA	2.93	1	VEGA	2.95
rosiglitazone	122320-73-4	135	O=C1NC(=O)C(S1)Cc1ccc(cc1)OCCN(c1ccccn1)C	357.43	0	-3.86	1	OPERA	-3.03	1	ProtoQSAR	0	1	OPERA	0.187	pkCSM	1.032	0.0850004	0	VEGA_logK	0.5173	0.267599	0	VEGA_CORAL_SqFUB	0.117	High	https://adme.nibiohn.go.jp/fup	14.65	1	OPERA	1.5205	0	Scitovation	8.793	ADMETLab	0.104	pkCSM	-4.77	1	ProtoQSAR	-4.878	ADMETLab	-4.97	1	OPERA	3.37	1	VEGA	2.54
valproic acid	99-66-1	136	CCCC(C(=O)O)CCC	144.214	0	-1.86	1	OPERA	-2.12	1	ProtoQSAR	0.15	1	OPERA	0.486	pkCSM	0.4925	0.243419	0	VEGA_logK	0.585	0.342225	1	VEGA_CORAL_SqFUB	0.1801	Middle	https://adme.nibiohn.go.jp/fup	0.35	1	OPERA	2.0518e-07	1	Scitovation	1.996	ADMETLab	0.47	pkCSM	-4.35	1	ProtoQSAR	-4.454	ADMETLab	-4.32	1	OPERA	2.72	1	VEGA	4.15
methadone	76-99-3	137	CCC(=O)C(c1ccccc1)(c1ccccc1)CC(N(C)C)C	309.453	0	-4.72	1	OPERA	-4.99	1	ProtoQSAR	0.18	1	OPERA	0.084	pkCSM	1.4448	0.034664	0	VEGA_logK	0.334	0.111556	1	VEGA_CORAL_SqFUB	0.1435	Middle	https://adme.nibiohn.go.jp/fup	1.34	1	OPERA	2.47679	0	Scitovation	11.227	ADMETLab	0.814	pkCSM	-4.57	1	ProtoQSAR	-4.605	ADMETLab	-4.66	1	OPERA	4.32	1	VEGA	4.23
benoxaprofen	51234-28-7	138	OC(=O)C(c1ccc2c(c1)nc(o2)c1ccc(cc1)Cl)C	301.73	1	-3.68	1	OPERA	-4.61	1	ProtoQSAR	0	1	OPERA	0.091	pkCSM	1.4619	0.0333703	0	VEGA_logK	0.2302	0.052992	0	VEGA_CORAL_SqFUB	0.013	Low	https://adme.nibiohn.go.jp/fup	7.23	1	OPERA	2.37621	0	Scitovation	0.651	ADMETLab	-0.042	pkCSM	-4.76	1	ProtoQSAR	-4.581	ADMETLab	-4.61	1	OPERA	4.05	1	VEGA	2.69
flucloxacillin	5250-39-5	139	O=C1C(NC(=O)c2c(C)onc2c2c(F)cccc2Cl)C2N1C(C(=O)O)C(S2)(C)C	453.87	2	-5.15	1	OPERA	-3.09	1	ProtoQSAR	0.05	1	OPERA	0.086	pkCSM	1.1225	0.0701328	1	VEGA_logK	0.513	0.263169	1	VEGA_CORAL_SqFUB	0.0753	Middle	https://adme.nibiohn.go.jp/fup	29.75	1	OPERA	2.47226	0	Scitovation	2.051	ADMETLab	0.167	pkCSM	-5.17	1	ProtoQSAR	-5.329	ADMETLab	-5.32	1	OPERA	2.66	1	VEGA	2.04
oxacillin	66-79-5	140	OC(=O)C1N2C(=O)C(C2SC1(C)C)NC(=O)c1c(C)onc1c1ccccc1	401.44	0	-4.28	1	OPERA	-1.92	1	ProtoQSAR	0.07	1	OPERA	0.135	pkCSM	0.9001	0.111793	1	VEGA_logK	0.5798	0.336168	1	VEGA_CORAL_SqFUB	0.1222	Middle	https://adme.nibiohn.go.jp/fup	15.31	1	OPERA	5.6361	0	Scitovation	5.532	ADMETLab	0.177	pkCSM	-5.4	1	ProtoQSAR	-5.63	ADMETLab	-4.88	1	OPERA	1.79	1	VEGA	2.61
cloxacillin	61-72-3	141	OC(=O)C1N2C(=O)C(C2SC1(C)C)NC(=O)c1c(C)onc1c1ccccc1Cl	435.88	1	-4.5	1	OPERA	-3.07	1	ProtoQSAR	0.05	1	OPERA	0.107	pkCSM	1.1241	0.0698929	1	VEGA_logK	0.3354	0.112493	0	VEGA_CORAL_SqFUB	0.0731	Middle	https://adme.nibiohn.go.jp/fup	32.16	1	OPERA	2.47226	0	Scitovation	3.022	ADMETLab	0.178	pkCSM	-5.28	1	ProtoQSAR	-5.387	ADMETLab	-4.8	1	OPERA	2.46	1	VEGA	-0.91
methotrexate	59-05-2	142	OC(=O)CCC(C(=O)O)NC(=O)c1ccc(cc1)N(Cc1cnc2c(n1)c(N)nc(n2)N)C	454.447	0	-3.43	1	OPERA	-1.84	1	ProtoQSAR	0.48	1	OPERA	0.234	pkCSM	0.2806	0.343868	1	VEGA_logK	0.7536	0.567913	0	VEGA_CORAL_SqFUB	0.1841	High	https://adme.nibiohn.go.jp/fup	0	1	OPERA	2.05308	0	Scitovation	2.517	ADMETLab	0.458	pkCSM	-6.44	1	ProtoQSAR	-6.73	ADMETLab	-6.4	1	OPERA	0.38	1	VEGA	-0.76
allopurinol	315-30-0	143	O=c1nc[nH]c2c1cn[nH]2	136.114	0	-1.91	1	OPERA	-1.38	1	ProtoQSAR	0.95	1	OPERA	0.684	pkCSM	-1.0455	0.917386	0	VEGA_logK	1.1249	1.2654	0	VEGA_CORAL_SqFUB	0.6651	High	https://adme.nibiohn.go.jp/fup	5.77	1	OPERA	0.179794	0	Scitovation	12.211	ADMETLab	0.562	pkCSM	-4.8	1	ProtoQSAR	-5.006	ADMETLab	-4.54	0	OPERA	-0.55	1	VEGA	2.84
lansoprazole	103577-45-3	144	O=S(c1nc2c([nH]1)cccc2)Cc1nccc(c1C)OCC(F)(F)F	369.36	0	-4.89	1	OPERA	-3.67	1	ProtoQSAR	0.02	1	OPERA	0.048	pkCSM	0.9176	0.107854	1	VEGA_logK	0.1349	0.018198	1	VEGA_CORAL_SqFUB	0.0272	Low	https://adme.nibiohn.go.jp/fup	7.81	0	OPERA	3.08	0	Scitovation	4.353	ADMETLab	0.738	pkCSM	-4.79	1	ProtoQSAR	-4.592	ADMETLab	-4.27	1	OPERA	3.66	0	VEGA	3.21
clarithromycin	81103-11-9	145	CCC1OC(=O)C(C)C(OC2CC(C)(OC)C(C(O2)C)O)C(C)C(OC2OC(C)CC(C2O)N(C)C)C(CC(C(=O)C(C(C1(C)O)O)C)C)(C)OC	747.964	0	-3.29	0	OPERA	-3.58	1	ProtoQSAR	0.29	1	OPERA	0.534	pkCSM	0.5454	0.221693	1	VEGA_logK	0.5558	0.308914	1	VEGA_CORAL_SqFUB	0.4807	High	https://adme.nibiohn.go.jp/fup	13.67	0	OPERA	0.470353	1	Scitovation	11.525	ADMETLab	-0.289	pkCSM	-5.5	1	ProtoQSAR	-5.201	ADMETLab	-5.46	1	OPERA	2.06	1	VEGA	-0.48
delpazolid	1219707-39-7	146	CN1CCN(C=N1)C2=C(C=C(C=C2)N3CC(OC3=O)CO)F	308.313	1	-3.35	1	OPERA	-2.38	1	ProtoQSAR	0.57	1	OPERA	0.42	pkCSM	-0.2033	0.614938	0	VEGA_logK	0.5574	0.310695	0	VEGA_CORAL_SqFUB	0.5044	High	https://adme.nibiohn.go.jp/fup	3.01	1	OPERA	1.48697	0	Scitovation	1.631	ADMETLab	0.191	pkCSM	-4.89	1	ProtoQSAR	-4.466	ADMETLab	-5.1	1	OPERA	0.74	0	VEGA	5.24
acitretin	55079-83-9	147	COc1cc(C)c(c(c1C)C)C=CC(=CC=CC(=CC(=O)O)C)C	326.436	0	-4.16	1	OPERA	-4.62	1	ProtoQSAR	0.01	1	OPERA	0	pkCSM	1.5061	0.0302388	0	VEGA_logK	0.4138	0.17123	0	VEGA_CORAL_SqFUB	0.009	Low	https://adme.nibiohn.go.jp/fup	38.42	1	OPERA	4.42866	0	Scitovation	1.309	ADMETLab	0.92	pkCSM	-4.85	1	ProtoQSAR	-4.796	ADMETLab	-4.98	0	OPERA	5.64	1	VEGA	3.8
clozapine	5786-21-0	148	CN1CCN(CC1)C1=Nc2cc(Cl)ccc2Nc2c1cccc2	326.83	1	-3.94	1	OPERA	-4	1	ProtoQSAR	0.05	1	OPERA	0.163	pkCSM	1.046	0.0825265	1	VEGA_logK	0.4535	0.205662	1	VEGA_CORAL_SqFUB	0.0667	Low	https://adme.nibiohn.go.jp/fup	7.61	1	OPERA	4.7488	0	Scitovation	3.022	ADMETLab	0.569	pkCSM	-4.68	1	ProtoQSAR	-4.472	ADMETLab	-4.51	1	OPERA	3.42	1	VEGA	2.22
amlodipine	88150-42-9	149	NCCOCC1=C(C(=O)OCC)C(C(=C(N1)C)C(=O)OC)c1ccccc1Cl	408.88	1	-3.22	1	OPERA	-3.5	1	ProtoQSAR	0.04	1	OPERA	0.221	pkCSM	1.2141	0.0575641	0	VEGA_logK	0.4937	0.24374	0	VEGA_CORAL_SqFUB	0.0733	High	https://adme.nibiohn.go.jp/fup	18.26	1	OPERA	0.950317	0	Scitovation	6.895	ADMETLab	0.856	pkCSM	-4.96	1	ProtoQSAR	-4.914	ADMETLab	-4.67	1	OPERA	1.58	1	VEGA	3.78
glibenclamide	10238-21-8	150	COc1ccc(cc1C(=O)NCCc1ccc(cc1)S(=O)(=O)NC(=O)NC1CCCCC1)Cl	494	1	-5.09	1	OPERA	-4.04	1	ProtoQSAR	0	1	OPERA	0	pkCSM	1.2753	0.0503791	0	VEGA_logK	0.1047	0.0109621	0	VEGA_CORAL_SqFUB	0.0192	Low	https://adme.nibiohn.go.jp/fup	9.77	1	OPERA	1.43277	0	Scitovation	0.621	ADMETLab	-0.155	pkCSM	-5.05	1	ProtoQSAR	-5.497	ADMETLab	-4.67	1	OPERA	4.14	0	VEGA	3.16
pioglitazone	111025-46-8	151	CCc1ccc(nc1)CCOc1ccc(cc1)CC1SC(=O)NC1=O	356.44	0	-4.74	1	OPERA	-3.31	1	ProtoQSAR	0.03	1	OPERA	0.023	pkCSM	1.1191	0.070645	0	VEGA_logK	0.4469	0.19972	0	VEGA_CORAL_SqFUB	0.0704	Low	https://adme.nibiohn.go.jp/fup	8.93	1	OPERA	1.5205	0	Scitovation	9.013	ADMETLab	-0.043	pkCSM	-4.73	1	ProtoQSAR	-4.849	ADMETLab	-5.09	1	OPERA	4.01	1	VEGA	-1.83
metformin	657-24-9	152	CN(C(=N)NC(=N)N)C	129.167	0	-1.2	0	OPERA	-0.15	1	ProtoQSAR	1	1	OPERA	0.636	pkCSM	-1.3802	0.959999	0	VEGA_logK	0.985	0.970225	0	VEGA_CORAL_SqFUB	0.493	High	https://adme.nibiohn.go.jp/fup	4.51	0	OPERA	0.751421	0	Scitovation	3.504	ADMETLab	0.332	pkCSM	-6.07	0	ProtoQSAR	-6.259	ADMETLab	-5.85	1	OPERA	-1.01	0	VEGA	4.25
ticlopidine	55142-85-3	153	Clc1ccccc1CN1CCc2c(C1)ccs2	263.78	1	-4.08	1	OPERA	-4.73	1	ProtoQSAR	0.04	1	OPERA	0.344	pkCSM	1.4049	0.0378732	0	VEGA_logK	0.4538	0.205934	0	VEGA_CORAL_SqFUB	0.0416	Low	https://adme.nibiohn.go.jp/fup	56.1	1	OPERA	17.3411	0	Scitovation	12.053	ADMETLab	1.199	pkCSM	-4.46	1	ProtoQSAR	-4.978	ADMETLab	-4.58	1	OPERA	3.89	1	VEGA	4.16
troglitazone	97322-87-7	154	O=C1NC(=O)C(S1)Cc1ccc(cc1)OCC1(C)CCc2c(O1)c(C)c(c(c2C)O)C	441.54	0	-4.11	1	OPERA	-4.97	1	ProtoQSAR	0.06	1	OPERA	0	pkCSM	1.4212	0.0365291	0	VEGA_logK	0.5585	0.311922	0	VEGA_CORAL_SqFUB	0.0376	Low	https://adme.nibiohn.go.jp/fup	20.51	1	OPERA	2.96168	0	Scitovation	10.771	ADMETLab	-0.421	pkCSM	-5.27	1	ProtoQSAR	-4.898	ADMETLab	-5.1	0	OPERA	5.76	0	VEGA	1.74
nevirapine	129618-40-2	155	Cc1ccnc2c1[nH]c(=O)c1c(n2C2CC2)nccc1	266.304	0	-3.19	0	OPERA	-3.18	1	ProtoQSAR	na	0	OPERA	0.401	pkCSM	0.4171	0.276796	1	VEGA_logK	0.4358	0.189922	1	VEGA_CORAL_SqFUB	0.1703	High	https://adme.nibiohn.go.jp/fup	na	0	OPERA	5.30691	0	Scitovation	0.578	ADMETLab	0.024	pkCSM	-4.57	1	ProtoQSAR	-4.566	ADMETLab	-4.51	1	OPERA	2.29	1	VEGA	-0.65
levetiracetam	102767-28-2	156	CCC(N1CCCC1=O)C(=O)N	170.212	0	0.78	1	OPERA	-0.15	1	ProtoQSAR	0.92	1	OPERA	0.736	pkCSM	-1.2674	0.948744	0	VEGA_logK	0.8016	0.642563	0	VEGA_CORAL_SqFUB	0.6655	High	https://adme.nibiohn.go.jp/fup	6.28	1	OPERA	3.6803	0	Scitovation	7.982	ADMETLab	0.447	pkCSM	-4.8	1	ProtoQSAR	-4.93	ADMETLab	-4.79	1	OPERA	-0.2	0	VEGA	4.58
hthq	148081-72-5	157	CCCCCCOc1cc(C)c(c(c1C)C)O	236.355	0	-2.57	1	OPERA	-4.64	1	ProtoQSAR	0.02	1	OPERA	0.195	pkCSM	1.4523	0.0340907	0	VEGA_logK	0.5566	0.309804	0	VEGA_CORAL_SqFUB	0.1778	High	https://adme.nibiohn.go.jp/fup	18.07	1	OPERA	1.4765	0	Scitovation	13.021	ADMETLab	1.253	pkCSM	-4.78	1	ProtoQSAR	-4.573	ADMETLab	-4.6	1	OPERA	5.25	0	VEGA	3.73
ginsenoside compound k	39262-14-1	158	OCC1OC(OC(C2CCC3(C2C(O)CC2C3(C)CCC3C2(C)CCC(C3(C)C)O)C)(CCC=C(C)C)C)C(C(C1O)O)O	622.884	0	-4.93	1	OPERA	-4.46	1	ProtoQSAR	0.09	0	OPERA	0.116	pkCSM	1.0808	0.0766588	0	VEGA_logK	0.6931	0.480388	0	VEGA_CORAL_SqFUB	0.0957	High	https://adme.nibiohn.go.jp/fup	0	0	OPERA	1.46229	0	Scitovation	4.798	ADMETLab	0.464	pkCSM	-5.62	1	ProtoQSAR	-4.944	ADMETLab	-5.94	1	OPERA	4.04	0	VEGA	4.4
3,3'-diindolylmethane	1968-05-4	159	c1ccc2c(c1)c(c[nH]2)Cc1c[nH]c2c1cccc2	246.313	0	-2.77	1	OPERA	-4.53	1	ProtoQSAR	0.13	1	OPERA	0.079	pkCSM	1.5646	0.0265291	0	VEGA_logK	0.2209	0.0487968	0	VEGA_CORAL_SqFUB	0.0349	Low	https://adme.nibiohn.go.jp/fup	29.08	1	OPERA	13.8818	0	Scitovation	7.19	ADMETLab	0.675	pkCSM	-4.84	1	ProtoQSAR	-4.852	ADMETLab	-4.68	1	OPERA	4.39	1	VEGA	-0.12
cladribine	4291-63-8	160	OCC1OC(CC1O)n1cnc2c1nc(Cl)nc2N	285.69	1	-1.65	1	OPERA	-2.12	1	ProtoQSAR	0.94	1	OPERA	0.704	pkCSM	-0.6413	0.814066	1	VEGA_logK	0.853	0.727609	0	VEGA_CORAL_SqFUB	0.7333	High	https://adme.nibiohn.go.jp/fup	0	1	OPERA	0.569415	0	Scitovation	11.767	ADMETLab	0.782	pkCSM	-5.64	1	ProtoQSAR	-5.467	ADMETLab	-5.6	1	OPERA	-0.4	1	VEGA	0.07
fialuridine	69123-98-4	161	OCC1OC(C(C1O)F)n1cc(I)c(=O)[nH]c1=O	372.091	2	-0.78	1	OPERA	-2.46	1	ProtoQSAR	0.65	0	OPERA	0.661	pkCSM	-1.1325	0.931354	0	VEGA_logK	0.7055	0.49773	0	VEGA_CORAL_SqFUB	0.4122	High	https://adme.nibiohn.go.jp/fup	5.62	1	OPERA	0.254387	0	Scitovation	8.617	ADMETLab	-0.075	pkCSM	-5.52	1	ProtoQSAR	-5.655	ADMETLab	-5.74	1	OPERA	-1.23	1	VEGA	1.52
flumazenil	78755-81-4	162	CCOC(=O)c1ncn2c1CN(C)C(=O)c1c2ccc(c1)F	303.293	1	-2.92	1	OPERA	-2.44	1	ProtoQSAR	0.5	1	OPERA	0.504	pkCSM	0.2295	0.37088	1	VEGA_logK	0.488	0.238144	1	VEGA_CORAL_SqFUB	0.3596	High	https://adme.nibiohn.go.jp/fup	6.24	1	OPERA	6.0107	0	Scitovation	5.118	ADMETLab	0.762	pkCSM	-4.69	1	ProtoQSAR	-4.614	ADMETLab	-4.5	1	OPERA	1.8	1	VEGA	-0.4
cefazolin	25953-19-9	163	O=C(NC1C(=O)N2C1SCC(=C2C(=O)O)CSc1nnc(s1)C)Cn1cnnn1	454.5	0	-2.98	1	OPERA	-1.43	1	ProtoQSAR	0.13	1	OPERA	0.266	pkCSM	0.1499	0.414557	0	VEGA_logK	0.6632	0.439834	0	VEGA_CORAL_SqFUB	0.2073	Middle	https://adme.nibiohn.go.jp/fup	0	0	OPERA	4.39443	0	Scitovation	1.645	ADMETLab	0	pkCSM	-5.67	1	ProtoQSAR	-6.054	ADMETLab	-5.87	1	OPERA	-0.65	1	VEGA	-0.95
acyclovir	59277-89-3	164	Nc1nc(=O)c2c([nH]1)n(COCCO)cn2	225.208	0	-1.3	1	OPERA	-1.73	1	ProtoQSAR	0.85	1	OPERA	0.527	pkCSM	-0.991	0.907364	0	VEGA_logK	1.0027	1.00541	0	VEGA_CORAL_SqFUB	0.7279	High	https://adme.nibiohn.go.jp/fup	11.43	0	OPERA	9.08839	0	Scitovation	4.17	ADMETLab	0.931	pkCSM	-5.8	1	ProtoQSAR	-6.176	ADMETLab	-6.06	1	OPERA	-1.42	1	VEGA	1.95
sitagliptin	486460-32-6	165	NC(Cc1cc(F)c(cc1F)F)CC(=O)N1CCn2c(C1)nnc2C(F)(F)F	407.32	3	-4.08	1	OPERA	-2.91	1	ProtoQSAR	0.69	1	OPERA	0.252	pkCSM	0.5984	0.201352	0	VEGA_logK	0.775	0.600625	1	VEGA_CORAL_SqFUB	0.3781	High	https://adme.nibiohn.go.jp/fup	6.28	0	OPERA	1.45355	0	Scitovation	6.156	ADMETLab	0.474	pkCSM	-4.81	1	ProtoQSAR	-5.07	ADMETLab	-4.89	1	OPERA	2.14	0	VEGA	-1.63
gentamicin	1403-66-3	166	CNC(C1CCC(C(O1)OC1C(N)CC(C(C1O)OC1OCC(C(C1O)NC)(C)O)N)N)C	477.603	0	-2.66	1	OPERA	0.39	1	ProtoQSAR	0.96	1	OPERA	0.866	pkCSM	-0.761	0.852239	0	VEGA_logK	0.8234	0.677988	1	VEGA_CORAL_SqFUB	0.6257	High	https://adme.nibiohn.go.jp/fup	3	0	OPERA	1.46229	0	Scitovation	0.896	ADMETLab	0.715	pkCSM	-6.27	1	ProtoQSAR	-6.421	ADMETLab	-6.05	0	OPERA	-3.81	0	VEGA	-0.01
ceftriaxone	73384-59-5	167	CON=C(c1csc(n1)N)C(=O)NC1C(=O)N2C1SCC(=C2C(=O)O)CSc1nc(=O)c(=O)[nH]n1C	554.57	0	-3.67	1	OPERA	-1.65	1	ProtoQSAR	0.14	1	OPERA	0.387	pkCSM	0.2357	0.367555	0	VEGA_logK	0.2017	0.0406829	0	VEGA_CORAL_SqFUB	0.254	Low	https://adme.nibiohn.go.jp/fup	7.12	0	OPERA	1.63727	0	Scitovation	1.281	ADMETLab	-0.202	pkCSM	-6.54	1	ProtoQSAR	-6.468	ADMETLab	-6.29	0	OPERA	-1.01	0	VEGA	1.05
ampicillin	69-53-4	168	NC(c1ccccc1)C(=O)NC1C(=O)N2C1SC(C2C(=O)O)(C)C	349.41	0	-1.54	1	OPERA	-1.03	1	ProtoQSAR	0.84	1	OPERA	0.608	pkCSM	-0.1642	0.593411	1	VEGA_logK	0.737	0.543169	1	VEGA_CORAL_SqFUB	0.6	High	https://adme.nibiohn.go.jp/fup	5.73	1	OPERA	8.15572	0	Scitovation	2.159	ADMETLab	0.392	pkCSM	-5.75	1	ProtoQSAR	-6.063	ADMETLab	-6.07	1	OPERA	0.48	1	VEGA	1.43
pivampicillin	33817-20-8	169	O=C(C(c1ccccc1)N)NC1C(=O)N2C1SC(C2C(=O)OCOC(=O)C(C)(C)C)(C)C	463.55	0	-4.12	1	OPERA	-1.59	1	ProtoQSAR	0.66	1	OPERA	0.649	pkCSM	0.9152	0.108387	0	VEGA_logK	0.6833	0.466899	0	VEGA_CORAL_SqFUB	0.3385	High	https://adme.nibiohn.go.jp/fup	15.43	0	OPERA	3.51612	0	Scitovation	3.439	ADMETLab	0.377	pkCSM	-5.42	1	ProtoQSAR	-5.329	ADMETLab	-4.49	1	OPERA	2.1	0	VEGA	3.26
indinavir	150378-17-9	170	OC(CN1CCN(CC1C(=O)NC(C)(C)C)Cc1cccnc1)CC(C(=O)NC1C(O)Cc2c1cccc2)Cc1ccccc1	613.803	0	-4.11	1	OPERA	-2.91	1	ProtoQSAR	0.35	1	OPERA	0.087	pkCSM	0.8871	0.1148	1	VEGA_logK	0.4673	0.218369	1	VEGA_CORAL_SqFUB	0.1851	High	https://adme.nibiohn.go.jp/fup	13.81	0	OPERA	0.774392	0	Scitovation	7.186	ADMETLab	0.721	pkCSM	-5.38	1	ProtoQSAR	-5.392	ADMETLab	-5.83	1	OPERA	3.19	1	VEGA	0.79
sulfamethoxazole	723-46-6	171	Nc1ccc(cc1)S(=O)(=O)Nc1noc(c1)C	253.28	0	-2.68	1	OPERA	-2.07	1	ProtoQSAR	0.25	1	OPERA	0.278	pkCSM	0.1721	0.402208	0	VEGA_logK	0.4889	0.239023	0	VEGA_CORAL_SqFUB	0.1821	High	https://adme.nibiohn.go.jp/fup	0	1	OPERA	12.9414	0	Scitovation	0.785	ADMETLab	0.39	pkCSM	-5.1	1	ProtoQSAR	-5.142	ADMETLab	-4.88	1	OPERA	1.19	1	VEGA	1.26
trimethoprim	738-70-5	172	COc1cc(Cc2cnc(nc2N)N)cc(c1OC)OC	290.323	0	-2.88	1	OPERA	-2.37	1	ProtoQSAR	0.42	1	OPERA	0.249	pkCSM	0.3565	0.305579	0	VEGA_logK	0.8284	0.686247	0	VEGA_CORAL_SqFUB	0.1487	High	https://adme.nibiohn.go.jp/fup	6.2	1	OPERA	5.35201	0	Scitovation	5.813	ADMETLab	0.416	pkCSM	-5.24	1	ProtoQSAR	-5.736	ADMETLab	-4.43	1	OPERA	1.54	1	VEGA	-0.81
valganciclovir	175865-60-8	173	OCC(OCn1cnc2c1[nH]c(N)nc2=O)COC(=O)C(C(C)C)N	354.367	0	-1.65	1	OPERA	-0.83	1	ProtoQSAR	0.84	1	OPERA	0.629	pkCSM	-0.8891	0.885667	0	VEGA_logK	0.9418	0.886987	0	VEGA_CORAL_SqFUB	0.4684	High	https://adme.nibiohn.go.jp/fup	13.24	0	OPERA	5.6201	0	Scitovation	4.095	ADMETLab	0.688	pkCSM	-5.74	1	ProtoQSAR	-6.242	ADMETLab	-5.79	1	OPERA	-1.08	0	VEGA	1.96
dexamethasone	50-02-2	174	OCC(=O)C1(O)C(C)CC2C1(C)CC(O)C1(C2CCC2=CC(=O)C=CC12C)F	392.467	1	-3.7	1	OPERA	-2.82	1	ProtoQSAR	0.3	1	OPERA	0.309	pkCSM	0.6301	0.189869	1	VEGA_logK	0.4653	0.216504	0	VEGA_CORAL_SqFUB	0.3096	High	https://adme.nibiohn.go.jp/fup	1.8	1	OPERA	0.290129	1	Scitovation	3.884	ADMETLab	0.654	pkCSM	-5.23	1	ProtoQSAR	-4.77	ADMETLab	-4.8	1	OPERA	1.64	1	VEGA	5.93
tamoxifen	10540-29-1	175	CCC(=C(c1ccccc1)c1ccc(cc1)OCCN(C)C)c1ccccc1	371.524	0	-5.56	1	OPERA	-6.65	1	ProtoQSAR	0	1	OPERA	0.093	pkCSM	1.5885	0.0251443	0	VEGA_logK	0.2336	0.054569	0	VEGA_CORAL_SqFUB	0.0137	Low	https://adme.nibiohn.go.jp/fup	0	1	OPERA	1.40495	0	Scitovation	9.333	ADMETLab	0.556	pkCSM	-4.87	1	ProtoQSAR	-4.321	ADMETLab	-4.32	1	OPERA	6.32	1	VEGA	4.12
irbesartan	138402-11-6	176	CCCCC1=NC2(C(=O)N1Cc1ccc(cc1)c1ccccc1c1nnn[nH]1)CCCC2	428.54	0	-5.08	1	OPERA	-5.44	1	ProtoQSAR	0.1	1	OPERA	0	pkCSM	1.186	0.0611764	0	VEGA_logK	0.2844	0.0808834	0	VEGA_CORAL_SqFUB	0.0587	Low	https://adme.nibiohn.go.jp/fup	11.94	1	OPERA	1.15021	0	Scitovation	0.971	ADMETLab	0.47	pkCSM	-5.24	1	ProtoQSAR	-5.049	ADMETLab	-5.29	1	OPERA	4.84	0	VEGA	-0.92
zoledronic acid	118072-93-8	177	OP(=O)(C(P(=O)(O)O)(Cn1cncc1)O)O	272.09	0	-1.92	1	OPERA	0.21	1	ProtoQSAR	0.78	1	OPERA	0.774	pkCSM	-1.0951	0.92564	0	VEGA_logK	1.0634	1.13082	1	VEGA_CORAL_SqFUB	0.5389	High	https://adme.nibiohn.go.jp/fup	0	0	OPERA	1.55739	0	Scitovation	1.341	ADMETLab	0.415	pkCSM	-5.83	1	ProtoQSAR	-6.321	ADMETLab	-6.63	0	OPERA	-2.69	1	VEGA	-0.74
stavudine	3056-17-5	178	Cc1cn(C2OC(C=C2)CO)c(=O)[nH]c1=O	224.216	0	-1.15	1	OPERA	-1.87	1	ProtoQSAR	0.63	1	OPERA	0.701	pkCSM	-1.0654	0.920793	1	VEGA_logK	0.7199	0.518256	1	VEGA_CORAL_SqFUB	0.7749	High	https://adme.nibiohn.go.jp/fup	7.81	1	OPERA	0.327443	0	Scitovation	7.925	ADMETLab	0.721	pkCSM	-5.03	1	ProtoQSAR	-5.392	ADMETLab	-5.71	0	OPERA	-0.51	1	VEGA	-0.11
zidovudine	30516-87-1	179	OCC1OC(CC1N=[N+]=[N-])n1cc(C)c(=O)[nH]c1=O	267.245	0	-1.95	1	OPERA	-2.22	1	ProtoQSAR	0.88	1	OPERA	0.724	pkCSM	-0.9715	0.90352	0	VEGA_logK	0.8713	0.759164	0	VEGA_CORAL_SqFUB	0.6105	High	https://adme.nibiohn.go.jp/fup	9.58	0	OPERA	4.32604	0	Scitovation	4.425	ADMETLab	0.051	pkCSM	-4.99	1	ProtoQSAR	-5.788	ADMETLab	-5.75	1	OPERA	-2.22	1	VEGA	1.02
captopril	62571-86-2	180	SCC(C(=O)N1CCCC1C(=O)O)C	217.28	0	-1.68	1	OPERA	-1	1	ProtoQSAR	0.27	1	OPERA	0.677	pkCSM	-0.5781	0.791027	0	VEGA_logK	0.653	0.426409	1	VEGA_CORAL_SqFUB	0.6394	High	https://adme.nibiohn.go.jp/fup	57.02	1	OPERA	4.07314	0	Scitovation	12.358	ADMETLab	0.306	pkCSM	-4.82	1	ProtoQSAR	-5.897	ADMETLab	-4.82	1	OPERA	0.75	1	VEGA	6.66
telmisartan	144701-48-4	181	CCCc1nc2c(n1Cc1ccc(cc1)c1ccccc1C(=O)O)cc(cc2C)c1nc2c(n1C)cccc2	514.629	0	-6.72	1	OPERA	-7.42	1	ProtoQSAR	0.01	1	OPERA	0.166	pkCSM	1.6534	0.02173	0	VEGA_logK	0.2085	0.0434722	1	VEGA_CORAL_SqFUB	0.0071	Low	https://adme.nibiohn.go.jp/fup	4.95	1	OPERA	0.755649	0	Scitovation	3.141	ADMETLab	0.365	pkCSM	-4.92	1	ProtoQSAR	-4.865	ADMETLab	-5.35	1	OPERA	7.8	0	VEGA	-0.16
hydrochlorothiazide	58-93-5	182	Clc1cc2NCNS(=O)(=O)c2cc1S(=O)(=O)N	297.73	1	-2.63	1	OPERA	-1.66	1	ProtoQSAR	0.3	1	OPERA	0.462	pkCSM	-0.3637	0.697928	0	VEGA_logK	0.4909	0.240983	0	VEGA_CORAL_SqFUB	0.3942	High	https://adme.nibiohn.go.jp/fup	0	1	OPERA	4.00083	0	Scitovation	1.984	ADMETLab	0.045	pkCSM	-5.3	1	ProtoQSAR	-6.271	ADMETLab	-6.13	1	OPERA	0.39	1	VEGA	3.14
canagliﬂozin	842133-18-0	183	OCC1OC(c2ccc(c(c2)Cc2ccc(s2)c2ccc(cc2)F)C)C(C(C1O)O)O	444.52	1	-4.94	1	OPERA	-3.51	1	ProtoQSAR	0.06	1	OPERA	0.052	pkCSM	1.5154	0.0296171	0	VEGA_logK	0.2576	0.0663578	0	VEGA_CORAL_SqFUB	0.0189	Low	https://adme.nibiohn.go.jp/fup	11.1	0	OPERA	1.72052	0	Scitovation	2.694	ADMETLab	0.027	pkCSM	-5.32	1	ProtoQSAR	-5.05	ADMETLab	-5.33	1	OPERA	3.45	1	VEGA	-1.41
pamidronate	40391-99-9	184	NCCC(P(=O)(O)O)(P(=O)(O)O)O	235.069	0	-1.17	1	OPERA	-0.04	1	ProtoQSAR	0.86	1	OPERA	0.67	pkCSM	-1.3609	0.958257	0	VEGA_logK	1.0405	1.08264	0	VEGA_CORAL_SqFUB	0.3179	High	https://adme.nibiohn.go.jp/fup	0	0	OPERA	0.630766	0	Scitovation	1.444	ADMETLab	0.064	pkCSM	-6.19	1	ProtoQSAR	-6.327	ADMETLab	-7.3	1	OPERA	-3.55	0	VEGA	2.11
pantoprazole	102625-70-7	185	COc1c(OC)ccnc1CS(=O)c1nc2c([nH]1)ccc(c2)OC(F)F	383.37	0	-3.26	1	OPERA	-3.37	1	ProtoQSAR	0.02	1	OPERA	0.321	pkCSM	1.1642	0.0641237	1	VEGA_logK	0.1004	0.0100802	1	VEGA_CORAL_SqFUB	0.0298	Low	https://adme.nibiohn.go.jp/fup	7.02	0	OPERA	5.64898	0	Scitovation	3.763	ADMETLab	0.845	pkCSM	-5.1	1	ProtoQSAR	-4.59	ADMETLab	-4.44	1	OPERA	2.95	1	VEGA	0.75
5-aminosalicylic acid	89-57-6	186	Nc1ccc(c(c1)C(=O)O)O	153.137	0	-2.25	1	OPERA	-1.58	1	ProtoQSAR	0.43	1	OPERA	0.573	pkCSM	-0.3951	0.712949	1	VEGA_logK	0.6206	0.385144	1	VEGA_CORAL_SqFUB	0.4669	High	https://adme.nibiohn.go.jp/fup	0	1	OPERA	9.03169	0	Scitovation	9.193	ADMETLab	0.496	pkCSM	-5.46	1	ProtoQSAR	-5.407	ADMETLab	-5.39	0	OPERA	0.42	1	VEGA	1.31
pentamidine	100-33-4	187	NC(=N)c1ccc(cc1)OCCCCCOc1ccc(cc1)C(=N)N	340.427	0	-4.16	1	OPERA	-3.41	1	ProtoQSAR	0.3	1	OPERA	0.139	pkCSM	1.1129	0.0715881	0	VEGA_logK	0.5339	0.285049	0	VEGA_CORAL_SqFUB	0.158	High	https://adme.nibiohn.go.jp/fup	8.98	0	OPERA	1.5205	0	Scitovation	0.748	ADMETLab	0.831	pkCSM	-6.36	1	ProtoQSAR	-5.898	ADMETLab	-6.03	1	OPERA	2.39	1	VEGA	-1.29
colistin	1066-17-7	188	NCCC(C(=O)NC1CCNC(=O)C(NC(=O)C(CCN)NC(=O)C(NC(=O)C(NC(=O)C(NC(=O)C(NC1=O)CCN)CC(C)C)CC(C)C)CCN)C(O)C)NC(=O)C(C(O)C)NC(=O)C(NC(=O)CCCC(CC)C)CCN	1155.45	0	-4.26	0	OPERA	-0.78	1	ProtoQSAR	0.1	0	OPERA	0.395	pkCSM	-0.1031	0.559072	0	VEGA_logK	1.3631	1.85804	0	VEGA_CORAL_SqFUB	0.2641	High	https://adme.nibiohn.go.jp/fup	6.15	0	OPERA	1.17879	0	Scitovation	0.402	ADMETLab	-1.232	pkCSM	-6.84	1	ProtoQSAR	-7.154	ADMETLab	-6.26	0	OPERA	-5.98	0	VEGA	2.7
r-ketamine	33643-49-1	189	CNC1(CCCCC1=O)c1ccccc1Cl	237.73	1	-0.15	1	OPERA	-3.18	1	ProtoQSAR	0.68	1	OPERA	0.373	pkCSM	0.7072	0.164051	0	VEGA_logK	0.5261	0.276781	1	VEGA_CORAL_SqFUB	0.2623	High	https://adme.nibiohn.go.jp/fup	13.53	1	OPERA	11.3543	0	Scitovation	8.757	ADMETLab	0.874	pkCSM	-4.31	1	ProtoQSAR	-4.386	ADMETLab	-4.26	1	OPERA	2.74	1	VEGA	2.7
s-ketamine	33643-46-8	190	CNC1(CCCCC1=O)c1ccccc1Cl	237.73	1	-0.15	1	OPERA	-3.18	1	ProtoQSAR	0.68	1	OPERA	0.373	pkCSM	0.7072	0.164051	0	VEGA_logK	0.5261	0.276781	1	VEGA_CORAL_SqFUB	0.2623	High	https://adme.nibiohn.go.jp/fup	13.53	1	OPERA	11.3543	0	Scitovation	8.757	ADMETLab	0.874	pkCSM	-4.31	1	ProtoQSAR	-4.386	ADMETLab	-4.26	1	OPERA	2.74	1	VEGA	4.12
cyclosporin a	59865-13-3	191	CC=CCC(C(C1C(=O)NC(CC)C(=O)N(C)CC(=O)N(C)C(CC(C)C)C(=O)NC(C(C)C)C(=O)N(C)C(CC(C)C)C(=O)NC(C(=O)NC(C(=O)N(C(C(=O)N(C(C(=O)N(C(C(=O)N1C)C(C)C)C)CC(C)C)C)CC(C)C)C)C)C)O)C	1202.63	0	-3.77	0	OPERA	-4.39	1	ProtoQSAR	0.07	1	OPERA	0.276	pkCSM	0.8333	0.128002	1	VEGA_logK	0.4569	0.208758	1	VEGA_CORAL_SqFUB	0.1436	High	https://adme.nibiohn.go.jp/fup	5.06	1	OPERA	0.407484	1	Scitovation	4.446	ADMETLab	0.563	pkCSM	-5.87	1	ProtoQSAR	-5.512	ADMETLab	-5.83	1	OPERA	5.61	0	VEGA	0.76
cyclophosphamide	50-18-0	192	ClCCN(P1(=O)NCCCO1)CCCl	261.08	2	-0.86	1	OPERA	-2.01	1	ProtoQSAR	0.8	1	OPERA	0.582	pkCSM	-1.0259	0.913901	1	VEGA_logK	0.9022	0.813965	1	VEGA_CORAL_SqFUB	0.7291	High	https://adme.nibiohn.go.jp/fup	0	1	OPERA	1.10257	0	Scitovation	3.047	ADMETLab	0.628	pkCSM	-4.82	1	ProtoQSAR	-5.671	ADMETLab	-4.58	0	OPERA	0.14	1	VEGA	0.76
cefadroxil	50370-12-2	193	O=C(C(c1ccc(cc1)O)N)NC1C(=O)N2C1SCC(=C2C(=O)O)C	363.4	0	-2.98	1	OPERA	-1.18	1	ProtoQSAR	0.49	1	OPERA	0.883	pkCSM	0.0198	0.488604	1	VEGA_logK	0.6787	0.460634	1	VEGA_CORAL_SqFUB	0.4799	High	https://adme.nibiohn.go.jp/fup	3.05	1	OPERA	7.43942	0	Scitovation	2.381	ADMETLab	0.361	pkCSM	-5.87	1	ProtoQSAR	-6.317	ADMETLab	-6.32	1	OPERA	0.14	1	VEGA	0.55
cefalexin	15686-71-2	194	NC(c1ccccc1)C(=O)NC1C(=O)N2C1SCC(=C2C(=O)O)C	347.4	0	-2.29	1	OPERA	-1.47	1	ProtoQSAR	0.85	1	OPERA	0.602	pkCSM	-0.0707	0.540609	1	VEGA_logK	0.6395	0.40896	1	VEGA_CORAL_SqFUB	0.594	High	https://adme.nibiohn.go.jp/fup	5.76	0	OPERA	7.28219	0	Scitovation	2.375	ADMETLab	0.482	pkCSM	-5.71	1	ProtoQSAR	-6.224	ADMETLab	-6.18	1	OPERA	0.41	1	VEGA	0.86
cefroxadine	51762-05-1	195	COC1=C(C(=O)O)N2C(SC1)C(C2=O)NC(=O)C(C1=CCC=CC1)N	365.4	0	-1.99	1	OPERA	-1.12	1	ProtoQSAR	0.78	1	OPERA	0.783	pkCSM	-0.435	0.731378	1	VEGA_logK	0.7856	0.617167	1	VEGA_CORAL_SqFUB	0.5835	High	https://adme.nibiohn.go.jp/fup	3	1	OPERA	5.11149	0	Scitovation	3.025	ADMETLab	0.489	pkCSM	-5.7	1	ProtoQSAR	-6.016	ADMETLab	-6.11	1	OPERA	-0.55	0	VEGA	0.82
cefaclor	53994-73-3	196	NC(c1ccccc1)C(=O)NC1C(=O)N2C1SCC(=C2C(=O)O)Cl	367.8	1	-1.57	1	OPERA	-1.5	1	ProtoQSAR	0.75	1	OPERA	0.593	pkCSM	-0.061	0.535057	0	VEGA_logK	0.4032	0.16257	0	VEGA_CORAL_SqFUB	0.5232	High	https://adme.nibiohn.go.jp/fup	5.79	1	OPERA	7.28219	0	Scitovation	2.071	ADMETLab	0.415	pkCSM	-5.68	1	ProtoQSAR	-6.212	ADMETLab	-5.82	1	OPERA	0.33	1	VEGA	1.11
cidofovir	113852-37-2	197	OCC(Cn1ccc(nc1=O)N)OCP(=O)(O)O	279.19	0	-0.92	1	OPERA	-0.58	1	ProtoQSAR	0.97	1	OPERA	0.789	pkCSM	-1.3629	0.958441	0	VEGA_logK	0.9196	0.845664	0	VEGA_CORAL_SqFUB	0.6456	High	https://adme.nibiohn.go.jp/fup	0	1	OPERA	10.0353	0	Scitovation	1.604	ADMETLab	0.279	pkCSM	-6.14	1	ProtoQSAR	-6.237	ADMETLab	-5.86	0	OPERA	-2.91	0	VEGA	-2.15
adefovir	106941-25-7	198	Nc1ncnc2c1ncn2CCOCP(=O)(O)O	273.19	0	-1.3	1	OPERA	-0.61	1	ProtoQSAR	0.96	1	OPERA	0.657	pkCSM	-0.9144	0.891435	1	VEGA_logK	0.9738	0.948286	0	VEGA_CORAL_SqFUB	0.8103	High	https://adme.nibiohn.go.jp/fup	0	1	OPERA	12.9981	0	Scitovation	1.727	ADMETLab	0.757	pkCSM	-5.78	1	ProtoQSAR	-5.794	ADMETLab	-5.86	0	OPERA	-2.03	0	VEGA	-1.85
tenidap	120210-48-2	199	Clc1ccc2c(c1)c(C(=O)c1cccs1)c(n2C(=O)N)O	320.8	1	-3.48	1	OPERA	-3.53	1	ProtoQSAR	0	1	OPERA	0.054	pkCSM	1.1008	0.0734621	0	VEGA_logK	0.1315	0.0172923	0	VEGA_CORAL_SqFUB	0.0312	Low	https://adme.nibiohn.go.jp/fup	5.11	1	OPERA	5.30691	0	Scitovation	0.676	ADMETLab	0.139	pkCSM	-4.88	1	ProtoQSAR	-4.349	ADMETLab	-4.31	1	OPERA	3.87	0	VEGA	3.29
vinorelbine	71486-22-1	200	CCC1=CC2CN(C1)Cc1c3ccccc3[nH]c1C(C2)(C(=O)OC)c1cc2c(cc1OC)N(C1C32CCN2C3C(CC)(C=CC2)C(C1(O)C(=O)OC)OC(=O)C)C	778.9	0	-4.48	0	OPERA	-5.4	1	ProtoQSAR	0.37	0	OPERA	0.249	pkCSM	1.1943	0.0600879	0	VEGA_logK	0.6706	0.449704	1	VEGA_CORAL_SqFUB	0.0935	Middle	https://adme.nibiohn.go.jp/fup	46.17	0	OPERA	1.55112	0	Scitovation	2.315	ADMETLab	0.408	pkCSM	-5.2	1	ProtoQSAR	-5.346	ADMETLab	-5.81	0	OPERA	5.4	0	VEGA	4.39
2-(phosphonomethyl)pentanedioic acid	173039-10-6	201	OC(=O)CCC(C(=O)O)CP(=O)(O)O	226.12	0	-0.2	1	OPERA	-0.33	1	ProtoQSAR	0.88	1	OPERA	0.601	pkCSM	-1.0751	0.922407	0	VEGA_logK	0.5955	0.35462	0	VEGA_CORAL_SqFUB	0.4123	High	https://adme.nibiohn.go.jp/fup	0	1	OPERA	1.93118	0	Scitovation	1.464	ADMETLab	0.433	pkCSM	-5.65	1	ProtoQSAR	-6.167	ADMETLab	-5.59	0	OPERA	-1.55	0	VEGA	-1.74
sulfadiazine	68-35-9	202	Nc1ccc(cc1)S(=O)(=O)Nc1ncccn1	250.28	0	-3.48	1	OPERA	-2.48	1	ProtoQSAR	0.49	1	OPERA	0.28	pkCSM	0.2366	0.367074	0	VEGA_logK	0.5965	0.355812	0	VEGA_CORAL_SqFUB	0.3154	High	https://adme.nibiohn.go.jp/fup	0	1	OPERA	12.9312	0	Scitovation	2.152	ADMETLab	0.633	pkCSM	-4.96	1	ProtoQSAR	-5.347	ADMETLab	-5.13	1	OPERA	0.82	1	VEGA	0.24
ketamine	6740-88-1	203	CNC1(CCCCC1=O)c1ccccc1Cl	237.72	1	-0.15	1	OPERA	-3.18	1	ProtoQSAR	0.68	1	OPERA	0.373	pkCSM	0.7072	0.164051	0	VEGA_logK	0.5261	0.276781	1	VEGA_CORAL_SqFUB	0.2623	High	https://adme.nibiohn.go.jp/fup	13.53	1	OPERA	11.3543	0	Scitovation	8.757	ADMETLab	0.874	pkCSM	-4.31	1	ProtoQSAR	-4.386	ADMETLab	-4.26	1	OPERA	2.74	1	VEGA	2.7
voriconazole	137234-62-9	204	Fc1ccc(c(c1)F)C(C(c1ncncc1F)C)(Cn1cncn1)O	349.31	3	-2.37	1	OPERA	-3.19	1	ProtoQSAR	0.47	1	OPERA	0.184	pkCSM	0.6713	0.175705	1	VEGA_logK	0.8132	0.661294	1	VEGA_CORAL_SqFUB	0.29	High	https://adme.nibiohn.go.jp/fup	4.37	1	OPERA	4.13049	0	Scitovation	8.698	ADMETLab	0.176	pkCSM	-4.45	1	ProtoQSAR	-4.502	ADMETLab	-4.55	1	OPERA	2.07	0	VEGA	1.66
carmustine	154-93-8	205	ClCCNC(=O)N(CCCl)N=O	214.05	2	-1.73	1	OPERA	-2.42	1	ProtoQSAR	0.83	1	OPERA	0.643	pkCSM	-1.1679	0.936386	1	VEGA_logK	0.6934	0.480804	1	VEGA_CORAL_SqFUB	0.3033	High	https://adme.nibiohn.go.jp/fup	7.64	1	OPERA	1.56113	0	Scitovation	9.25	ADMETLab	0.743	pkCSM	-4.39	1	ProtoQSAR	-5.702	ADMETLab	-4.37	1	OPERA	1.2	1	VEGA	1.24
acarbose	56180-94-0	206	CC1C(C(C(C(O1)OC2C(OC(C(C2O)O)OC3C(OC(C(C3O)O)O)CO)CO)O)O)NC4C=C(C(C(C4O)O)O)CO	645.6	0	-0.38	0	OPERA	-0.14	1	ProtoQSAR	0.85	1	OPERA	0.505	pkCSM	-0.4525	0.73922	0	VEGA_logK	0.6729	0.452794	1	VEGA_CORAL_SqFUB	0.6101	High	https://adme.nibiohn.go.jp/fup	17.31	0	OPERA	1.46229	0	Scitovation	0.373	ADMETLab	0.428	pkCSM	-7.15	1	ProtoQSAR	-6.149	ADMETLab	-6.81	0	OPERA	-6.84	0	VEGA	-2.64
imatinib	152459-95-5	207	CN1CCN(CC1)Cc1ccc(cc1)C(=O)Nc1ccc(c(c1)Nc1nccc(n1)c1cccnc1)C	493.6	0	-4.3	1	OPERA	-4.04	1	ProtoQSAR	0.08	1	OPERA	0.058	pkCSM	1.1622	0.0644006	1	VEGA_logK	0.4388	0.192545	0	VEGA_CORAL_SqFUB	0.0512	Low	https://adme.nibiohn.go.jp/fup	11.45	1	OPERA	1.15021	0	Scitovation	8.295	ADMETLab	0.631	pkCSM	-5.15	1	ProtoQSAR	-5.576	ADMETLab	-5.39	1	OPERA	4.22	0	VEGA	3.48
tacrolimus	104987-11-3	208	C=CCC1C=C(C)CC(C)CC(OC)C2OC(O)(C(CC2OC)C)C(=O)C(=O)N2C(C(=O)OC(C(C(CC1=O)O)C)C(=CC1CCC(C(C1)OC)O)C)CCCC2	804	0	-4.27	0	OPERA	-5.15	1	ProtoQSAR	0.04	1	OPERA	0.131	pkCSM	1.4594	0.0335565	0	VEGA_logK	0.0794	0.00630436	0	VEGA_CORAL_SqFUB	0.1182	Middle	https://adme.nibiohn.go.jp/fup	21.81	0	OPERA	0.474196	0	Scitovation	9.543	ADMETLab	0.84	pkCSM	-5.13	1	ProtoQSAR	-4.729	ADMETLab	-5.15	1	OPERA	4.66	0	VEGA	3.08
[truncated: 12 more columns]

## Sheet: Exp
				Solubility (log mol/L)				Plasma Protein Binding (% fraction unbound)
compoundName	compoundCas	ID	SMILES	logS (Mean)	Sources (logS)	In vitro Clint from Httk	In vivo Plasma clearance [l/min/kg]	FUB (Mean)	Sources (FUB)
rifampicin	13292-46-1	1	CC1C=CC=C(C(=O)NC2=C(C(=C3C(=C2O)C(=C(C4=C3C(=O)C(O4)(OC=CC(C(C(C(C(C(C1O)C)O)C)OC(=O)C)C)OC)C)C)O)O)C=NN5CCN(CC5)C)C	-2.76932	CompTox (multiple data), OPERA, PROTO, VEGA	0	0.0021347	0.188193	CompTox (multiple data), Kazuto, OPERA, PROTO.FU, Votano, Wambaugh, Xiang
midazolam	59467-70-8	2	CC1=NC=C2CN=C(C3=C(F)C=CC=C3)C3=C(C=CC(Cl)=C3)N21			12.1,7.59,15.7,0	0.00636248	0.0386243	Kazuto, OPERA, PROTO.FU, PROTO.PPB, Riley, Sohlenius, Wambaugh, Xiang
buspirone	36505-84-7	3	O=C1CC2(CCCC2)CC(=O)N1CCCCN1CCN(C2=NC=CC=N2)CC1			7.66	0.0283333	0.05	OPERA, Riley, Votano, Wambaugh, Xiang
itraconazole	84625-61-6	4	CCC(C)N1N=CN(C2=CC=C(N3CCN(C4=CC=C(OCC5COC(CN6C=NC=N6)(C6=C(Cl)C=C(Cl)C=C6)O5)C=C4)CC3)C=C2)C1=O	-9.14997	OPERA		0.0051	0.00746667	Lombardo, OPERA, PROTO.PPB, Wambaugh, Xiang
hydroxy-itraconazole	112559-91-8	5	CC(C(C)O)N1C(=O)N(C=N1)C2=CC=C(C=C2)N3CCN(CC3)C4=CC=C(C=C4)OCC5COC(O5)(CN6C=NC=N6)C7=C(C=C(C=C7)Cl)Cl					0	PROTO.PPB
simvastatin	79902-63-9	6	CCC(C)(C)C(=O)OC1CC(C)C=C2C=CC(C)C(CCC3CC(O)CC(=O)O3)C21	-5.64486	Hughes, OPERA, PROTO	24.3	0.0156	0.0351622	OPERA, PROTO.FU, PROTO.PPB, Votano, Wambaugh, Xiang
caffeine	58-08-2	7	CN1C=NC2=C1C(=O)N(C)C(=O)N2C	-0.947372	CompTox, Hughes, OPERA, PROTO, VEGA	0.2855	0.00122758	0.655533	Arnaud, CompTox, Kazuto, Lombardo, OPERA, PROTO.FU, PROTO.PPB, Riley, Votano, Wambaugh, Xiang
pravastatin	81093-37-0	8	CCC(C)C(=O)OC1CC(O)C=C2C=CC(C)C(CCC(O)CC(O)CC(=O)O)C21			3	0.0135	0.500007	OPERA, PROTO.FU, PROTO.PPB, Wambaugh, Xiang
digoxin	20830-75-5	9	CC1OC(OC2C(O)CC(OC3C(O)CC(OC4CCC5(C)C(CCC6C5CC(O)C5(C)C(C7=CC(=O)OC7)CCC65O)C4)OC3C)OC2C)CC(O)C1O	-4.09422	OPERA, PROTO, VEGA	0	0.00290908	0.715875	Arnaud, OPERA, PROTO.FU, PROTO.PPB, Votano, Wambaugh, Xiang
alfentanil	71195-58-9	10	CCC(=O)N(C1=CC=CC=C1)C1(COC)CCN(CCN2N=NN(CC)C2=O)CC1			0	0.00439	0.0915967	OPERA, PROTO.FU, Votano, Wambaugh, Xiang
carbamazepine	298-46-4	11	NC(=O)N1C2=C(C=CC=C2)C=CC2=C1C=CC=C2	-3.31284	Hughes, OPERA, PROTO, VEGA	2.375	0.000298478	0.22	Arnaud, OPERA, PROTO.PPB, Votano, Wambaugh, Xiang
carbamazepine-10-11-epoxide	36507-30-9	12	C1=CC=C2C(=C1)C3C(O3)C4=CC=CC=C4N2C(=O)N					0.777	PROTO.PPB
keto-itraconazole	112560-33-5	13	CC(C(=O)C)N1C(=O)N(C=N1)C2=CC=C(C=C2)N3CCN(CC3)C4=CC=C(C=C4)OCC5COC(O5)(CN6C=NC=N6)C7=C(C=C(C=C7)Cl)Cl
n-desalkyl-itraconazole	89848-41-9	14	C1CN(CCN1C2=CC=C(C=C2)N3C=NNC3=O)C4=CC=C(C=C4)OCC5COC(O5)(CN6C=NC=N6)C7=C(C=C(C=C7)Cl)Cl
mefenamic acid	61-68-7	15	CC1=C(C)C(NC2=C(C(=O)O)C=CC=C2)=CC=C1	-4.13156	Hughes, OPERA, PROTO, VEGA		0.00484703	0.01	OPERA, PROTO.PPB, Votano, Xiang
atazanavir	198904-31-3	16	COC(=O)NC(C(=O)NC(CC1=CC=CC=C1)C(O)CN(CC1=CC=C(C2=NC=CC=C2)C=C1)NC(=O)C(NC(=O)OC)C(C)(C)C)C(C)(C)C	0.25042	CompTox		0.00215146	0.1175	CompTox, OPERA, PROTO.PPB, Xiang
raltegravir	518048-05-0	17	CC1=NN=C(C(=O)NC(C)(C)C2=NC(C(=O)NCC3=CC=C(F)C=C3)=C(O)C(=O)N2C)O1				0.0122936	0.17	PROTO.PPB
erythromycin	114-07-8	18	CCC1OC(=O)C(C)C(OC2CC(C)(OC)C(O)C(C)O2)C(C)C(OC2OC(C)CC(N(C)C)C2O)C(C)(O)CC(C)C(=O)C(C)C(O)C1(C)O	-3.78998	Hughes, OPERA	4.04	0.00883333	0.225	Kazuto, OPERA, PROTO.FU, Votano, Wambaugh, Xiang
dapagliflozin	461432-26-8	19	CCOC1=CC=C(CC2=C(Cl)C=CC(C3OC(CO)C(O)C(O)C3O)=C2)C=C1				0.0049	0.09	PROTO.PPB
triazolam	28911-01-5	20	CC1=NN=C2CN=C(C3=C(Cl)C=CC=C3)C3=C(C=CC(Cl)=C3)N12	-4.08869	Hughes, OPERA	2.492	0.00275	0.103	OPERA, PROTO.FU, PROTO.PPB, Wambaugh, Xiang
alprazolam	28981-97-7	21	CC1=NN=C2CN=C(C3=CC=CC=C3)C3=C(C=CC(Cl)=C3)N12	-3.60016	Hughes, OPERA	0.3894	0.00082	0.264582	Kazuto, Lombardo, OPERA, PROTO.FU, PROTO.PPB, Votano, Wambaugh, Xiang
efavirenz	154598-52-4	22	O=C1NC2=C(C=C(Cl)C=C2)C(C#CC2CC2)(C(F)(F)F)O1				0.00123153	0.00809971	OPERA, PROTO.FU, PROTO.PPB, Xiang
cimetidine	51481-61-9	23	CNC(=NC#N)NCCSCC1=C(C)NC=N1	-1.44137	Hughes, OPERA, PROTO, VEGA	5.452	0.00945382	0.784843	Kazuto, Lombardo, OPERA, PROTO.FU, PROTO.PPB, Riley, Sohlenius, Votano, Xiang
verapamil	52-53-9	24	CC(C)C(CCCN(C)CCC1=CC(=C(C=C1)OC)OC)(C#N)C2=CC(=C(C=C2)OC)OC			12.7,8.96,15.6,0	0.0127043	0.102111	Arnaud, Kazuto, OPERA, PROTO.FU, Riley, Sohlenius, Votano, Wambaugh, Xiang
fluconazole	86386-73-4	25	OC(CN1C=NC=N1)(CN1C=NC=N1)C1=C(F)C=C(F)C=C1	-1.80134	OPERA	1.832	0.000313433	0.812723	Lombardo, OPERA, PROTO.FU, PROTO.PPB, Votano, Wambaugh, Xiang
vancomycin	1404-90-6	26	CNC(CC(C)C)C(=O)NC1C(=O)NC(CC(N)=O)C(=O)NC2C(=O)NC3C(=O)NC(C(=O)NC(C(=O)O)C4=C(C(O)=CC(O)=C4)C4=C(O)C=CC3=C4)C(O)C3=CC(Cl)=C(C=C3)OC3=CC2=CC(=C3OC2OC(CO)C(O)C(O)C2OC2CC(C)(N)C(O)C(C)O2)OC2=CC=C(C=C2Cl)C1O	-3.61618	CompTox (multiple data)		0.000966667	0.575333	OPERA, PROTO.PPB, Votano, Wambaugh, Xiang
sufentanil	56030-54-7	27	CCC(=O)N(C1=CC=CC=C1)C1(COC)CCN(CCC2=CC=CS2)CC1	-3.70716	OPERA, PROTO, VEGA		0.0127	0.0780329	Kazuto, OPERA, PROTO.FU, PROTO.PPB, Votano, Wambaugh, Xiang
montelukast	158966-92-8	28	CC(C)(O)C1=C(CCC(SCC2(CC(=O)O)CC2)C2=CC(C=CC3=NC4=C(C=CC(Cl)=C4)C=C3)=CC=C2)C=CC=C1			29.6	0.000605605	0.00548324	OPERA, PROTO.FU, PROTO.PPB, Riley, Wambaugh, Xiang
moclobemide	71320-77-9	29	O=C(NCCN1CCOCC1)C1=CC=C(Cl)C=C1			3	0.0124652	0.612633	OPERA, PROTO.FU, PROTO.PPB, Votano, Wambaugh, Xiang
ethinylestradiol	57-63-6	30	C#CC1(O)CCC2C3CCC4=C(C=CC(O)=C4)C3CCC21C	-4.36512	Hughes, OPERA, PROTO, VEGA	0,0,7.52,0.93	0.00552778	0.0292	OPERA, PROTO.PPB, Votano, Wambaugh, Xiang
fluvoxamine	54739-18-3	31	COCCCCC(=NOCCN)C1=CC=C(C(F)(F)F)C=C1				0.0251142	0.23	OPERA, PROTO.PPB, Votano, Xiang
mexiletine	31828-71-4	32	CC1=CC=CC(C)=C1OCC(C)N				0.0080237	0.380683	Kazuto, Lombardo, OPERA, PROTO.FU, PROTO.PPB, Wambaugh, Xiang
omeprazole	73590-58-6	33	COC1=CC2=C(C=C1)NC(S(=O)CC1=C(C)C(OC)=C(C)C=N1)=N2	-3.47	Hughes, OPERA	3.271	0.00827436	0.0679529	Kazuto, Lombardo, OPERA, PROTO.FU, Sohlenius, Votano, Xiang
felodipine	72509-76-3	34	CCOC(=O)C1=C(C)NC(C)=C(C(=O)OC)C1C1=C(Cl)C(Cl)=CC=C1	-5.88971	Hughes, OPERA	0	0.0112217	0.0186071	Kazuto, Lombardo, OPERA, PROTO.FU, PROTO.PPB, Wambaugh, Xiang
sildenafil	139755-83-2	35	CCCC1=NN(C)C2=C1N=C(C1=C(OCC)C=CC(S(=O)(=O)N3CCN(C)CC3)=C1)NC2=O			9.346	0.00773569	0.037	OPERA, Riley, Sohlenius, Votano, Wambaugh, Xiang
r-verapamil	38321-02-7	36	CC(C)C(CCCN(C)CCC1=CC(=C(C=C1)OC)OC)(C#N)C2=CC(=C(C=C2)OC)OC				0.00465753	0.102111	Arnaud, Kazuto, OPERA, PROTO.FU, Riley, Sohlenius, Votano, Wambaugh, Xiang
s-verapamil	36622-29-4	37	CC(C)C(CCCN(C)CCC1=CC(=C(C=C1)OC)OC)(C#N)C2=CC(=C(C=C2)OC)OC				0.00909589	0.102111	Arnaud, Kazuto, OPERA, PROTO.FU, Riley, Sohlenius, Votano, Wambaugh, Xiang
norverapamil	67018-85-3	38	COC1=C(OC)C=C(CCNCCCC(C#N)(C2=CC(OC)=C(OC)C=C2)C(C)C)C=C1
r-norverapamil	123932-43-4	39	CC(C)C(CCCNCCC1=CC(=C(C=C1)OC)OC)(C#N)C2=CC(=C(C=C2)OC)OC
s-norverapamil	123931-31-7	40	CC(C)C(CCCNCCC1=CC(=C(C=C1)OC)OC)(C#N)C2=CC(=C(C=C2)OC)OC
phenacetin	62-44-2	41	CCOC1=CC=C(NC(C)=O)C=C1	-2.3774	Hughes, OPERA, PROTO, VEGA	9.346	0.019726	0.60333	Kazuto, OPERA, PROTO.PPB, Riley, Sohlenius, Votano, Wambaugh, Xiang
methyl tert-butyl ether	1634-04-4	42	COC(C)(C)C	-0.238152	OPERA, PROTO, VEGA
tert-amyl methyl ether	994-05-8	43	CCC(C)(C)OC
dextromethorphan	125-71-3	44	COC1=CC2=C(C=C1)CC1C3CCCCC23CCN1C			52.64	0.0818565	0.53	OPERA, Wambaugh
diazepam	439-14-5	45	CN1C(=O)CN=C(C2=CC=CC=C2)C2=C1C=CC(Cl)=C2	-3.76345	Hughes, OPERA, PROTO, VEGA	2.181	0.0004	0.0262268	Arnaud, Kazuto, Lombardo, OPERA, PROTO.FU, PROTO.PPB, Riley, Sohlenius, Votano, Wambaugh, Xiang
nordazepam	1088-11-5	46	O=C1CN=C(C2=CC=CC=C2)C2=C(C=CC(Cl)=C2)N1				1.93718e-06	0.0299986	OPERA, PROTO.FU, PROTO.PPB, Votano, Wambaugh, Xiang
lorazepam	846-49-1	47	O=C1NC2=C(C=C(Cl)C=C2)C(C2=C(Cl)C=CC=C2)=NC1O	-3.60251	OPERA, PROTO	0.7399	0.001036	0.0950335	Lombardo, OPERA, PROTO.FU, PROTO.PPB, Riley, Sohlenius, Votano, Wambaugh, Xiang
indocyanine green	3599-32-4	48	CC1(C)C(=CC=CC=CC=CC2=[N+](CCCCS(=O)(=O)O)C3=C(C4=C(C=CC=C4)C=C3)C2(C)C)N(CCCCS(=O)(=O)O)C2=C1C1=C(C=CC=C1)C=C2				0.00465753	0.05	OPERA, PROTO.PPB, Wambaugh, Xiang
metoprolol	51384-51-1	49	COCCC1=CC=C(OCC(O)CNC(C)C)C=C1	-1.19926	OPERA, PROTO, VEGA	6.231	0.0152167	0.804952	Kazuto, Lombardo, OPERA, PROTO.FU, PROTO.PPB, Riley, Sohlenius, Votano, Wambaugh (multiple data), Xiang
atenolol	29122-68-7	50	CC(C)NCC(O)COC1=CC=C(CC(N)=O)C=C1	-1.29538	Hughes, OPERA, PROTO, VEGA	1.986	0.00187397	0.80311	Kazuto, OPERA, PROTO.FU, Sohlenius, Wambaugh, Xiang
morphine	57-27-2	51	CN1CCC23C4=C5OC2C(O)C=CC3C1CC4=CC=C5O	-3.28155	OPERA, VEGA	24	0.0211	0.713742	Kazuto, Lombardo, OPERA (multiple data), PROTO.FU, Votano, Wambaugh (multiple data), Xiang (multiple data)
1-hydroxymidazolam	59468-90-5	52	OCC1=NC=C2CN=C(C3=C(F)C=CC=C3)C3=C(C=CC(Cl)=C3)N21			20	0.00931507
oxazepam	604-75-1	53	O=C1NC2=C(C=C(Cl)C=C2)C(C2=CC=CC=C2)=NC1O	-3.9507	Hughes, OPERA	3.271	0.00107	0.0388087	OPERA, PROTO.FU, PROTO.PPB, Riley, Votano, Wambaugh, Xiang
temocapril	111902-57-9	54	CCOC(=O)C(CCC1=CC=CC=C1)NC1CSC(C2=CC=CS2)CN(CC(=O)O)C1=O				0.0288128
valsartan	137862-53-4	55	CCCCC(=O)N(CC1=CC=C(C2=CC=CC=C2C2=NN=NN2)C=C1)C(C(=O)O)C(C)C				0.000475266	0.0491675	OPERA, PROTO.FU, PROTO.PPB, Xiang
fluvastatin	93957-54-1	56	CC(C)N1C2=C(C=CC=C2)C(C2=CC=C(F)C=C2)=C1C=CC(O)CC(O)CC(=O)O				0.0133333	0.01137	OPERA, PROTO.PPB, Votano, Wambaugh, Xiang
torasemide	56211-40-6	57	CC1=CC(NC2=C(S(=O)(=O)NC(=O)NC(C)C)C=NC=C2)=CC=C1				0.000561644	0.01	OPERA, PROTO.FU, PROTO.PPB, Votano, Wambaugh, Xiang
atorvastatin	134523-00-5	58	CC(C)C1=C(C(=O)NC2=CC=CC=C2)C(C2=CC=CC=C2)=C(C2=CC=C(F)C=C2)N1CCC(O)CC(O)CC(=O)O			0	0.00856164	0.02	OPERA, PROTO.PPB, Votano, Xiang
paracetamol	103-90-2	59	CC(=O)NC1=CC=C(O)C=C1	-1.01744	Hughes, OPERA, PROTO, VEGA	0.3598	0.004575	0.836802	Arnaud, Lombardo, OPERA, PROTO.FU, PROTO.PPB, Riley, Sohlenius, Votano, Wambaugh, Xiang
nizatidine	76963-41-2	60	CNC(=C[N+](=O)[O-])NCCSCC1=CSC(CN(C)C)=N1				0.0114155	0.68859	Kazuto, Lombardo, OPERA, PROTO.FU, PROTO.PPB, Wambaugh, Xiang
acetylsalicylic acid	50-78-2	61	CC(=O)OC1=C(C(=O)O)C=CC=C1	-1.64108	Hughes, OPERA, PROTO, VEGA	8.57,0,234,0.0924	0.0090411	0.395	OPERA, PROTO.FU, PROTO.PPB, Wambaugh, Xiang
antipyrine	60-80-0	62	CC1=CC(=O)N(C2=CC=CC=C2)N1C	-0.947372	CompTox, Hughes, OPERA, PROTO, VEGA	0.5062	0.000631804	0.897854	Arnaud, Lombardo, OPERA, PROTO.FU, Riley, Votano, Wambaugh, Xiang
flurbiprofen	5104-49-4	63	CC(C(=O)O)C1=CC(F)=C(C2=CC=CC=C2)C=C1	-4.32838	Hughes, OPERA, PROTO, VEGA	5.94	0.00031	0.01	OPERA, PROTO.FU, PROTO.PPB, Xiang
theacrine	2309-49-1	64	CN1C(=O)C2=C(N(C)C1=O)N(C)C(=O)N2C	-0.952801	OPERA, PROTO, VEGA		0.0001875
ethanol	64-17-5	65	CCO	1.30111	CompTox (multiple data), OPERA, PROTO, VEGA			0.9845	CompTox (multiple data), OPERA, PROTO.PPB, Votano, Xiang
zolpidem	82626-48-0	66	CC1=CC=C(C2=C(CC(=O)N(C)C)N3C=C(C)C=CC3=N2)C=C1			3.271	0.000255	0.0694427	OPERA, PROTO.FU, PROTO.PPB, Sohlenius, Wambaugh, Xiang
tolbutamide	64-77-7	67	CCCCNC(=O)NS(=O)(=O)C1=CC=C(C)C=C1	-3.40967	OPERA, PROTO	1.324	0.00017	0.0387784	OPERA, PROTO.FU, Riley, Sohlenius, Wambaugh, Xiang
theophylline	58-55-9	68	CN1C(=O)C2=C(N=CN2)N(C)C1=O	-1.38031	Hughes, OPERA, PROTO, VEGA	0.7788	0.0012525	0.448	Arnaud, OPERA, PROTO.FU, PROTO.PPB, Riley, Sohlenius, Votano, Xiang
paraxanthine	611-59-6	69	CN1C=NC2=C1C(=O)N(C(=O)N2)C				0.0022
theobromine	83-67-0	70	CN1C=NC2=C1C(=O)NC(=O)N2C	-2.67094	Hughes, OPERA, PROTO, VEGA	396,15.6,1250,0	0.0012
codeine	76-57-3	71	COC1=C2OC3C(O)C=CC4C5CC(=C2C43CCN5C)C=C1	-1.5211	Hughes, OPERA, PROTO, VEGA	24.53	0.0108	0.875637	Kazuto, OPERA (multiple data), PROTO.FU, PROTO.PPB, Votano, Wambaugh, Xiang
ibuprofen	15687-27-1	72	CC(C)CC1=CC=C(C(C)C(=O)O)C=C1	-3.82166	CompTox (multiple data), OPERA, VEGA	10.12	0.00182648	0.022523	Arnaud, CompTox (multiple data), OPERA, PROTO.FU, Riley, Sohlenius, Votano, Wambaugh
pholcodine	509-67-1	73	CN1CCC23C4=C5OC2C(O)C=CC3C1CC4=CC=C5OCCN1CCOCC1	-1.2994	OPERA, PROTO		0.00172603	0.76	OPERA, PROTO.PPB, Votano, Xiang
fenofibrate	49562-28-9	74	CC(C)OC(=O)C(C)(C)OC1=CC=C(C(=O)C2=CC=C(Cl)C=C2)C=C1			563,254,1270,0	0.000251142	0.01	OPERA, PROTO.PPB, Votano, Xiang
bupropion	34911-55-2	75	CC(NC(C)(C)C)C(=O)C1=CC(Cl)=CC=C1			16.98	0.0358447	0.205	OPERA, PROTO.PPB, Votano, Xiang
repaglinide	135062-02-1	76	CCOC1=C(C(=O)O)C=CC(CC(=O)NC(CC(C)C)C2=CC=CC=C2N2CCCCC2)=C1			0	0.00777272	0.0187498	OPERA, PROTO.FU, PROTO.PPB, Votano, Wambaugh, Xiang
rosuvastatin	287714-41-4	77	CC(C)C1=C(C=CC(O)CC(O)CC(=O)O)C(C2=CC=C(F)C=C2)=NC(N(C)S(C)(=O)=O)=N1				0.0111644	0.10227	OPERA, PROTO.FU, PROTO.PPB, Wambaugh, Xiang
talinolol	57460-41-0	78	CC(C)(C)NCC(O)COC1=CC=C(NC(=O)NC2CCCCC2)C=C1				0.0048	0.845	OPERA
chlorzoxazone	95-25-0	79	O=C1NC2=C(C=CC(Cl)=C2)O1			10.96	0.0020274	0.389988	OPERA, PROTO.FU, PROTO.PPB, Wambaugh, Xiang
pitavastatin	147511-69-1	80	O=C(O)CC(O)CC(O)C=CC1=C(C2=CC=C(F)C=C2)C2=C(C=CC=C2)N=C1C1CC1			14.5	0.00990868
nifedipine	21829-25-4	81	COC(=O)C1=C(C)NC(C)=C(C(=O)OC)C1C1=C([N+](=O)[O-])C=CC=C1	-4.75973	CompTox, OPERA	23.36	0.00785	0.0407503	CompTox, Kazuto, Lombardo, OPERA, PROTO.FU, Riley, Sohlenius, Votano, Wambaugh, Xiang
nitrendipine	39562-70-4	82	CCOC(=O)C1=C(C)NC(C)=C(C(=O)OC)C1C1=CC([N+](=O)[O-])=CC=C1			12.07	0.019335	0.0158333	Kazuto, OPERA, PROTO.PPB, Votano, Wambaugh, Xiang
nimodipine	66085-59-4	83	COCCOC(=O)C1=C(C)NC(C)=C(C(=O)OC(C)C)C1C1=CC([N+](=O)[O-])=CC=C1				0.0153333	0.0311434	Kazuto, OPERA, PROTO.FU, PROTO.PPB, Votano, Wambaugh, Xiang
clavulanic acid	58001-44-8	84	O=C(O)C1C(=CCO)OC2CC(=O)N21	0.178977	OPERA		0.00311177	0.828319	OPERA, PROTO.FU, PROTO.PPB, Votano, Wambaugh, Xiang
imipramine	50-49-7	85	CN(C)CCCN1C2=C(C=CC=C2)CCC2=C1C=CC=C2	-4.2985	Hughes, OPERA, PROTO, VEGA	35.05	0.0180833	0.124323	Kazuto, Lombardo, OPERA, PROTO.FU, Riley, Sohlenius, Wambaugh, Xiang
furosemide	54-31-9	86	NS(=O)(=O)C1=C(Cl)C=C(NCC2=CC=CO2)C(C(=O)O)=C1	-3.98464	Hughes, OPERA, PROTO, VEGA	0	0.00236496	0.0636793	OPERA, PROTO.FU, PROTO.PPB, Riley, Sohlenius, Votano, Wambaugh, Xiang
colchicine	64-86-8	87	COC1=CC=C2C(=CC1=O)C(NC(C)=O)CCC1=CC(OC)=C(OC)C(OC)=C12	-0.946568	Hughes, OPERA, PROTO, VEGA	0.698	0.00232958	0.548571	Arnaud, Lombardo, OPERA, PROTO.PPB, Votano, Wambaugh, Xiang
amoxicillin	26787-78-0	88	CC1(C)SC2C(NC(=O)C(N)C3=CC=C(O)C=C3)C(=O)N2C1C(=O)O	-2.03012	CompTox (multiple data), OPERA	3	0.00486301	0.825806	CompTox (multiple data), OPERA, PROTO.FU, PROTO.PPB, Wambaugh, Xiang
triamterene	396-01-0	89	NC1=NC2=C(N=C(C3=CC=CC=C3)C(N)=N2)C(N)=N1	-3.94661	CompTox, Hughes, OPERA	0,0,0,0.998	0.0364575	0.395238	CompTox, Kazuto, OPERA, PROTO.PPB, Votano, Wambaugh, Xiang
topiramate	97240-79-4	90	CC1(C)OC2COC3(COS(N)(=O)=O)OC(C)(C)OC3C2O1				0.000312963	0.85	OPERA, PROTO.PPB, Xiang
benzydamine	642-72-8	91	CN(C)CCCOC1=NN(CC2=CC=CC=C2)C2=C1C=CC=C2			9	0.00228571	0.866667	OPERA, Votano, Wambaugh, Xiang
dicloxacillin	3116-76-5	92	CC1=C(C(=O)NC2C(=O)N3C2SC(C)(C)C3C(=O)O)C(C2=C(Cl)C=CC=C2Cl)=NO1	-0.0305841	CompTox		0.00155753	0.0367839	OPERA, PROTO.FU, PROTO.PPB, Votano, Wambaugh, Xiang
iohexol	66108-95-0	93	CC(=O)N(CC(O)CO)C1=C(I)C(C(=O)NCC(O)CO)=C(I)C(C(=O)NCC(O)CO)=C1I	0.217484	CompTox		0.00156849	0.971111	CompTox, OPERA, PROTO.PPB, Votano, Wambaugh, Xiang
cocaine	50-36-2	94	COC(=O)C1C(OC(=O)C2=CC=CC=C2)CC2CCC1N2C	-2.23729	Hughes, OPERA, PROTO, VEGA		0.0327	0.0977694	Lombardo, OPERA, PROTO.FU, Votano, Wambaugh, Xiang
naproxen	22204-53-1	95	COC1=CC2=C(C=C1)C=C(C(C)C(=O)O)C=C2	-4.19587	CompTox, Hughes, OPERA, PROTO, VEGA	26.48	8.01e-05	0.00404167	CompTox, OPERA, PROTO.FU, PROTO.PPB, Sohlenius, Votano, Wambaugh, Xiang
bosentan	147536-97-8	96	COC1=C(OC2=C(OCCO)N=C(C3=NC=CC=N3)N=C2NS(=O)(=O)C2=CC=C(C(C)(C)C)C=C2)C=CC=C1	-0.0199966	CompTox	2.336	0.00192308	0.0215	CompTox, OPERA, PROTO.PPB, Votano, Wambaugh, Xiang
zanamivir	139110-80-8	97	CC(=O)NC1C(NC(=N)N)C=C(C(=O)O)OC1C(O)C(O)CO				0.00136644	0.903233	OPERA, PROTO.FU, PROTO.PPB, Wambaugh, Xiang
propylthiouracil	51-52-5	98	CCCC1=CC(=O)NC(=S)N1	-2.15062	CompTox, OPERA, PROTO, VEGA	1.323	0.00316438	0.309633	CompTox, OPERA, PROTO.FU, Votano, Wambaugh, Xiang
oxycodone	76-42-6	99	COC1=C2OC3C(=O)CCC4(O)C5CC(=C2C34CCN5C)C=C1				0.0166667	0.549908	OPERA, PROTO.FU, PROTO.PPB, Wambaugh, Xiang
omadacycline	389139-89-3	100	CN(C)C1=C2CC3CC4C(N(C)C)C(O)=C(C(N)=O)C(=O)C4(O)C(O)=C3C(=O)C2=C(O)C(CNCC(C)(C)C)=C1				0.00222257
fluorouracil	51-21-8	101	O=C1NC=C(F)C(=O)N1	-1.05378	Hughes, OPERA, PROTO, VEGA		0.0162179	0.8155	OPERA, PROTO.PPB, Votano, Wambaugh, Xiang
sulpiride	15676-16-1	102	CCN1CCCC1CNC(=O)C1=C(OC)C=CC(S(N)(=O)=O)=C1	-2.87607	Hughes, OPERA	0	0.00398029	0.807139	OPERA, PROTO.FU, PROTO.PPB, Wambaugh, Xiang
lysergic acid diethylamide	50-37-3	103	CCN(CC)C(=O)C1C=C2C3=C4C(=CNC4=CC=C3)CC2N(C)C1				0.00113014	0.1	OPERA, PROTO.PPB, Xiang
azimilide	149908-53-2	104	CN1CCN(CCCCN2C(=O)CN(N=CC3=CC=C(C4=CC=C(Cl)C=C4)O3)C2=O)CC1				0.00219167	0.06	OPERA, PROTO.PPB, Wambaugh, Xiang
ketoconazole	65277-42-1	105	CC(=O)N1CCN(C2=CC=C(OCC3COC(CN4C=CN=C4)(C4=C(Cl)C=C(Cl)C=C4)O3)C=C2)CC1	-3.80134	CompTox, OPERA	55	0.00197717	0.04825	CompTox, Kazuto, OPERA, PROTO.FU, PROTO.PPB, Votano, Wambaugh, Xiang
levoﬂoxacin	100986-85-4	106	CC1COC2=C3N1C=C(C(=O)C3=CC(=C2N4CCN(CC4)C)F)C(=O)O	-1.11014	OPERA	3	0.00190357	0.75	OPERA, Wambaugh (multiple data), Xiang
methimazole	60-56-0	107	CN1C=CNC1=S	-4.61979	CompTox, OPERA	0,0,0,0.995	0.00132082	0.9985	CompTox, OPERA, PROTO.PPB, Votano, Xiang
chlorpromazine	34468-21-8	108	CN(C)CCCN1C2=C(C=CC=C2)SC2=C1C=C(Cl)C=C2	-4.04445	CompTox, Hughes, OPERA, PROTO, VEGA		0.014329	0.0338887	CompTox, Kazuto, Lombardo, OPERA, PROTO.FU, Riley, Sohlenius, Votano, Wambaugh, Xiang
pyridostigmine	155-97-5	109	CN(C)C(=O)OC1=C[N+](C)=CC=C1				0.0097	0.874375	OPERA, PROTO.FU, Votano, Wambaugh
chlordesmethyldiazepam	2894-67-9	110	C1C(=O)NC2=C(C=C(C=C2)Cl)C(=N1)C3=CC=CC=C3Cl				0.00023	0.0506007	OPERA, PROTO.FU, PROTO.PPB, Wambaugh, Xiang
lidocaine	137-58-6	111	CCN(CC)CC(=O)NC1=C(C)C=CC=C1C	-1.75184	Hughes, OPERA, PROTO, VEGA	5.062	0.0134	0.314287	Kazuto, Lombardo, OPERA, PROTO.FU, Riley, Sohlenius, Votano, Wambaugh, Xiang
pentobarbital	76-74-4	112	CCCC(C)C1(CC)C(=O)N=C(O)NC1=O	-2.48728	Hughes, OPERA, PROTO, VEGA	0.723	0.00072	0.435492	Arnaud, OPERA, PROTO.FU, PROTO.PPB, Votano, Wambaugh, Xiang
pentazocine	359-83-1	113	CC(C)=CCN1CCC2(C)C3=C(C=CC(O)=C3)CC1C2C	-3.80167	Hughes, OPERA		0.0179863	0.391111	Kazuto, OPERA, PROTO.PPB, Votano, Wambaugh, Xiang
pefloxacin	70458-92-3	114	CCN1C=C(C(=O)O)C(=O)C2=C1C=C(N1CCN(C)CC1)C(F)=C2				0.00153879	0.73776	OPERA, PROTO.FU, PROTO.PPB, Votano, Wambaugh, Xiang
procainamide	51-06-9	115	CCN(CC)CCNC(=O)C1=CC=C(N)C=C1			0.723	0.00980332	0.843505	Arnaud, Kazuto, Lombardo, OPERA, PROTO.FU, PROTO.PPB, Wambaugh, Xiang
phenytoin	57-41-0	116	O=C1NC(=O)C(C2=CC=CC=C2)(C2=CC=CC=C2)N1	-3.97156	Hughes, OPERA, PROTO, VEGA	0.8178	0.000508333	0.110922	Arnaud, OPERA, PROTO.FU, PROTO.PPB, Votano, Wambaugh, Xiang
brotizolam	57801-81-7	117	CC1=NN=C2CN=C(C3=C(Cl)C=CC=C3)C3=C(SC(Br)=C3)N12				0.00149	0.096	Kazuto, OPERA, Wambaugh
pipemidic acid	51940-44-4	118	CCN1C=C(C(=O)O)C(=O)C2=C1N=C(N1CCNCC1)N=C2	-2.97394	OPERA, PROTO, VEGA		0.00538384	0.73	OPERA, PROTO.PPB, Votano, Wambaugh, Xiang
foscarnet	4428-95-9	119	O=C(O)P(=O)(O)O	0.569374	CompTox		0.00213	0.849863	OPERA, PROTO.FU, PROTO.PPB, Votano, Wambaugh, Xiang
methylprednisolone	83-43-2	120	CC1CC2C(C(O)CC3(C)C2CCC3(O)C(=O)CO)C2(C)C=CC(=O)C=C12	-3.45133	OPERA, PROTO, VEGA	5.452	0.00631667	0.217848	OPERA, PROTO.FU, PROTO.PPB, Riley, Sohlenius, Votano, Wambaugh, Xiang
fleroxacin	79660-72-3	121	CN1CCN(C2=C(F)C3=C(C=C2F)C(=O)C(C(=O)O)=CN3CCF)CC1				0.00141	0.733892	OPERA, PROTO.FU, PROTO.PPB, Wambaugh, Xiang
ciprofloxacin	85721-33-1	122	O=C(O)C1=CN(C2CC2)C2=C(C=C(F)C(N3CCNCC3)=C2)C1=O	-1.84631	CompTox, Hughes, OPERA, PROTO, VEGA	4.17	0.00831865	0.675302	OPERA, PROTO.FU, Votano, Wambaugh, Xiang
glycyrrhizin	1405-86-3	123	CC1(C(=O)O)CCC2(C)CCC3(C)C(=CC(=O)C4C5(C)CCC(OC6OC(C(=O)O)C(O)C(O)C6OC6OC(C(=O)O)C(O)C(O)C6O)C(C)(C)C5CCC43C)C2C1				0.000331247	0.05	Wambaugh
nicotine	54-11-5	124	CN1CCCC1C1=CN=CC=C1	0.790148	CompTox (multiple data), OPERA, PROTO	4.44,2.15,7.3,0	0.0164384	0.850215	Arnaud, CompTox (multiple data), Lombardo, OPERA, PROTO.FU, PROTO.PPB, Votano, Wambaugh, Xiang
dabigatran	211914-51-1	125	OC(=O)CCN(C(=O)c1ccc2c(c1)nc(n2C)CNc1ccc(cc1)C(=N)N)c1ccccn1				0.00149315
dabigatran etexilate	211915-06-9	126	CCCCCCOC(=O)N=C(c1ccc(cc1)NCc1nc2c(n1C)ccc(c2)C(=O)N(c1ccccn1)CCC(=O)OCC)N					0.655	OPERA (multiple data)
hyperforin	11079-53-1	127	CC(=CCCC1(C)C(CC=C(C)C)CC2(C(=O)C1(C(=O)C(C)C)C(=C(C2=O)CC=C(C)C)O)CC=C(C)C)C
gemfibrozil	25812-30-0	128	Cc1ccc(c(c1)OCCCC(C(=O)O)(C)C)C			52.18	0.00150685	0.01675	OPERA (multiple data), Riley (multiple data), Sohlenius (multiple data), Wambaugh (multiple data)
probenecid	57-66-9	129	CCCN(S(=O)(=O)c1ccc(cc1)C(=O)O)CCC	-4.70737	Hughes (multiple data), OPERA (multiple data)		0.00032089	0.115337	OPERA (multiple data), PROTO.FU (multiple data), PROTO.PPB (multiple data), Wambaugh (multiple data), Xiang (multiple data)
tacrine	321-64-2	130	Nc1c2CCCCc2nc2c1cccc2			1000	0.0393267	0.589956	OPERA (multiple data), PROTO.FU (multiple data), PROTO.PPB (multiple data), Wambaugh (multiple data), Xiang (multiple data)
hydroxyurea	127-07-1	131	NC(=O)NO	1.11926	OPERA (multiple data), PROTO (multiple data), VEGA (multiple data)		0.00209524	0.982778	OPERA (multiple data), PROTO.FU (multiple data), PROTO.PPB (multiple data), Votano (multiple data), Wambaugh (multiple data), Xiang (multiple data)
nefazodone	83366-66-9	132	CCc1nn(c(=O)n1CCOc1ccccc1)CCCN1CCN(CC1)c1cccc(c1)Cl	-4.72816	CompTox (multiple data)		0.0075	0.00983333	Lombardo (multiple data), OPERA (multiple data), PROTO.FU (multiple data), PROTO.PPB (multiple data), Wambaugh (multiple data), Xiang (multiple data)
propranolol	525-66-6	133	OC(COc1cccc2c1cccc2)CNC(C)C	-3.1451	Hughes (multiple data), OPERA (multiple data), VEGA (multiple data)	14.67	0.0114689	0.116917	Arnaud (multiple data), Kazuto (multiple data), Lombardo (multiple data), OPERA (multiple data), PROTO.FU (multiple data), Sohlenius (multiple data), Votano (multiple data), Wambaugh (multiple data), Xiang (multiple data)
linagliptin	668270-12-0	134	CC#CCn1c(nc2c1c(=O)n(Cc1nc(C)c3c(n1)cccc3)c(=O)n2C)N1CCCC(C1)N				0.00180822
rosiglitazone	122320-73-4	135	O=C1NC(=O)C(S1)Cc1ccc(cc1)OCCN(c1ccccn1)C	0.190332	CompTox (multiple data)	13	0.000622146	0.00466667	CompTox (multiple data), OPERA (multiple data), PROTO.PPB (multiple data), Votano (multiple data), Wambaugh (multiple data), Xiang (multiple data)
valproic acid	99-66-1	136	CCCC(C(=O)O)CCC	-1.85878	CompTox (multiple data), OPERA (multiple data), PROTO (multiple data), VEGA (multiple data)	0.4366	0.000125571	0.142574	CompTox (multiple data), OPERA (multiple data), PROTO.FU (multiple data), PROTO.PPB (multiple data), Votano (multiple data), Wambaugh (multiple data), Xiang (multiple data)
methadone	76-99-3	137	CCC(=O)C(c1ccccc1)(c1ccccc1)CC(N(C)C)C			0	0.00353	0.147708	Arnaud (multiple data), Kazuto (multiple data), OPERA (multiple data), PROTO.FU (multiple data), PROTO.PPB (multiple data), Wambaugh (multiple data), Xiang (multiple data)
benoxaprofen	51234-28-7	138	OC(=O)C(c1ccc2c(c1)nc(o2)c1ccc(cc1)Cl)C	0.064458	CompTox (multiple data)		6.57534e-05	0.01	OPERA (multiple data), PROTO.PPB (multiple data), Votano (multiple data), Xiang (multiple data)
flucloxacillin	5250-39-5	139	O=C1C(NC(=O)c2c(C)onc2c2c(F)cccc2Cl)C2N1C(C(=O)O)C(S2)(C)C	-10.6799	CompTox (multiple data)		0.00191667	0.0475335	OPERA (multiple data), PROTO.FU (multiple data), PROTO.PPB (multiple data), Votano (multiple data), Wambaugh (multiple data), Xiang (multiple data)
oxacillin	66-79-5	140	OC(=O)C1N2C(=O)C(C2SC1(C)C)NC(=O)c1c(C)onc1c1ccccc1				0.00373712	0.0761085	OPERA (multiple data), PROTO.FU (multiple data), PROTO.PPB (multiple data), Votano (multiple data), Wambaugh (multiple data), Xiang (multiple data)
cloxacillin	61-72-3	141	OC(=O)C1N2C(=O)C(C2SC1(C)C)NC(=O)c1c(C)onc1c1ccccc1Cl	-4.50031	OPERA (multiple data)		0.00210311	0.055	OPERA (multiple data), PROTO.PPB (multiple data), Votano (multiple data), Xiang (multiple data)
methotrexate	59-05-2	142	OC(=O)CCC(C(=O)O)NC(=O)c1ccc(cc1)N(Cc1cnc2c(n1)c(N)nc(n2)N)C	0.127105	CompTox (multiple data)	0,0,0,1	0.00167842	0.471434	CompTox (multiple data), OPERA (multiple data), PROTO.FU (multiple data), PROTO.PPB (multiple data), Votano (multiple data), Wambaugh (multiple data), Xiang (multiple data)
allopurinol	315-30-0	143	O=c1nc[nH]c2c1cn[nH]2	-2.36265	Hughes (multiple data), OPERA (multiple data), PROTO (multiple data), VEGA (multiple data)		0.010495	0.981582	Lombardo (multiple data), OPERA (multiple data), PROTO.FU (multiple data), PROTO.PPB (multiple data), Votano (multiple data), Xiang (multiple data)
lansoprazole	103577-45-3	144	O=S(c1nc2c([nH]1)cccc2)Cc1nccc(c1C)OCC(F)(F)F				0.00482283	0.022625	OPERA (multiple data), PROTO.PPB (multiple data), Votano (multiple data), Xiang (multiple data)
clarithromycin	81103-11-9	145	CCC1OC(=O)C(C)C(OC2CC(C)(OC)C(C(O2)C)O)C(C)C(OC2OC(C)CC(C2O)N(C)C)C(CC(C(=O)C(C(C1(C)O)O)C)C)(C)OC			2	0.0072587	0.401219	OPERA (multiple data), PROTO.FU (multiple data), PROTO.PPB (multiple data), Wambaugh (multiple data), Xiang (multiple data)
delpazolid	1219707-39-7	146	CN1CCN(C=N1)C2=C(C=C(C=C2)N3CC(OC3=O)CO)F				0.0088
acitretin	55079-83-9	147	COc1cc(C)c(c(c1C)C)C=CC(=CC=CC(=CC(=O)O)C)C	0.0681859	CompTox (multiple data)		0.00228333	0.0045	CompTox (multiple data), OPERA (multiple data), PROTO.PPB (multiple data), Votano (multiple data), Xiang (multiple data)
clozapine	5786-21-0	148	CN1CCN(CC1)C1=Nc2cc(Cl)ccc2Nc2c1cccc2	-4.03486	CompTox (multiple data), Hughes (multiple data), OPERA (multiple data)	8.567	0.00252	0.044999	CompTox (multiple data), Lombardo (multiple data), OPERA (multiple data), PROTO.FU (multiple data), Sohlenius (multiple data), Votano (multiple data), Wambaugh (multiple data), Xiang (multiple data)
amlodipine	88150-42-9	149	NCCOCC1=C(C(=O)OCC)C(C(=C(N1)C)C(=O)OC)c1ccccc1Cl				0.007	0.0441143	OPERA (multiple data), PROTO.FU (multiple data), PROTO.PPB (multiple data), Votano (multiple data), Wambaugh (multiple data), Xiang (multiple data)
glibenclamide	10238-21-8	150	COc1ccc(cc1C(=O)NCCc1ccc(cc1)S(=O)(=O)NC(=O)NC1CCCCC1)Cl	-5.09138	CompTox (multiple data), OPERA (multiple data), PROTO (multiple data), VEGA (multiple data)	6.62	0.0013	0.014375	CompTox (multiple data), OPERA (multiple data), PROTO.PPB (multiple data), Votano (multiple data), Wambaugh (multiple data), Xiang (multiple data)
pioglitazone	111025-46-8	151	CCc1ccc(nc1)CCOc1ccc(cc1)CC1SC(=O)NC1=O	0.170262	CompTox (multiple data)		0.00136986	0.003125	OPERA (multiple data), PROTO.PPB (multiple data), Votano (multiple data), Xiang (multiple data)
metformin	657-24-9	152	CN(C(=N)NC(=N)N)C				0.00778667	0.991786	Kazuto (multiple data), OPERA (multiple data), PROTO.FU (multiple data), PROTO.PPB (multiple data), Votano (multiple data), Wambaugh (multiple data), Xiang (multiple data)
ticlopidine	55142-85-3	153	Clc1ccccc1CN1CCc2c(C1)ccs2	0.334454	CompTox (multiple data)	56.23	0.0211008	0.0345	CompTox (multiple data), OPERA (multiple data), PROTO.PPB (multiple data), Votano (multiple data), Xiang (multiple data)
troglitazone	97322-87-7	154	O=C1NC(=O)C(S1)Cc1ccc(cc1)OCC1(C)CCc2c(O1)c(C)c(c(c2C)O)C	-5.26761	CompTox (multiple data)	21.85	0.01376	0.00215911	CompTox (multiple data), OPERA (multiple data), PROTO.PPB (multiple data), Riley (multiple data), Wambaugh (multiple data), Xiang (multiple data)
nevirapine	129618-40-2	155	Cc1ccnc2c1[nH]c(=O)c1c(n2C2CC2)nccc1	-3.18988	Hughes (multiple data), OPERA (multiple data)		0.000291667	0.379991	OPERA (multiple data), PROTO.FU (multiple data), PROTO.PPB (multiple data), Votano (multiple data), Wambaugh (multiple data), Xiang (multiple data)
levetiracetam	102767-28-2	156	CCC(N1CCCC1=O)C(=O)N				0.00092	0.926667	OPERA (multiple data), PROTO.PPB (multiple data), Votano (multiple data), Wambaugh (multiple data), Xiang (multiple data)
hthq	148081-72-5	157	CCCCCCOc1cc(C)c(c(c1C)C)O
ginsenoside compound k	39262-14-1	158	OCC1OC(OC(C2CCC3(C2C(O)CC2C3(C)CCC3C2(C)CCC(C3(C)C)O)C)(CCC=C(C)C)C)C(C(C1O)O)O
3,3'-diindolylmethane	1968-05-4	159	c1ccc2c(c1)c(c[nH]2)Cc1c[nH]c2c1cccc2
cladribine	4291-63-8	160	OCC1OC(CC1O)n1cnc2c1nc(Cl)nc2N			0	0.0137268	0.915564	OPERA (multiple data), PROTO.PPB (multiple data), Wambaugh (multiple data), Xiang (multiple data)
fialuridine	69123-98-4	161	OCC1OC(C(C1O)F)n1cc(I)c(=O)[nH]c1=O
flumazenil	78755-81-4	162	CCOC(=O)c1ncn2c1CN(C)C(=O)c1c2ccc(c1)F			6.231	0.000256065	0.524291	Kazuto (multiple data), OPERA (multiple data), PROTO.FU (multiple data), PROTO.PPB (multiple data), Votano (multiple data), Wambaugh (multiple data), Xiang (multiple data)
cefazolin	25953-19-9	163	O=C(NC1C(=O)N2C1SCC(=C2C(=O)O)CSc1nnc(s1)C)Cn1cnnn1	-2.79707	Hughes (multiple data), OPERA (multiple data)		0.0010877	0.14498	OPERA (multiple data), PROTO.FU (multiple data), PROTO.PPB (multiple data), Votano (multiple data), Wambaugh (multiple data), Xiang (multiple data)
acyclovir	59277-89-3	164	Nc1nc(=O)c2c([nH]1)n(COCCO)cn2	-2.14381	CompTox (multiple data), Hughes (multiple data), OPERA (multiple data), PROTO (multiple data), VEGA (multiple data)		0.00447945	0.822478	CompTox (multiple data), OPERA (multiple data), PROTO.FU (multiple data), PROTO.PPB (multiple data), Votano (multiple data), Wambaugh (multiple data), Xiang (multiple data)
sitagliptin	486460-32-6	165	NC(Cc1cc(F)c(cc1F)F)CC(=O)N1CCn2c(C1)nnc2C(F)(F)F				0.0052459	0.619888	OPERA (multiple data), PROTO.FU (multiple data), PROTO.PPB (multiple data), Wambaugh (multiple data), Xiang (multiple data)
gentamicin	1403-66-3	166	CNC(C1CCC(C(O1)OC1C(N)CC(C(C1O)OC1OCC(C(C1O)NC)(C)O)N)N)C				0.0009944	0.9	Kazuto (multiple data), PROTO.PPB (multiple data), Wambaugh (multiple data), Xiang (multiple data)
ceftriaxone	73384-59-5	167	CON=C(c1csc(n1)N)C(=O)NC1C(=O)N2C1SCC(=C2C(=O)O)CSc1nc(=O)c(=O)[nH]n1C	-0.0381045	CompTox (multiple data)		0.000235	0.0575009	OPERA (multiple data), PROTO.FU (multiple data), Votano (multiple data), Wambaugh (multiple data)
ampicillin	69-53-4	168	NC(c1ccccc1)C(=O)NC1C(=O)N2C1SC(C2C(=O)O)(C)C	-1.53913	CompTox (multiple data), Hughes (multiple data), OPERA (multiple data), PROTO (multiple data), VEGA (multiple data)		0.00452693	0.819407	CompTox (multiple data), OPERA (multiple data), PROTO.FU (multiple data), PROTO.PPB (multiple data), Votano (multiple data), Wambaugh (multiple data), Xiang (multiple data)
pivampicillin	33817-20-8	169	O=C(C(c1ccccc1)N)NC1C(=O)N2C1SC(C2C(=O)OCOC(=O)C(C)(C)C)(C)C
indinavir	150378-17-9	170	OC(CN1CCN(CC1C(=O)NC(C)(C)C)Cc1cccnc1)CC(C(=O)NC1C(O)Cc2c1cccc2)Cc1ccccc1	0.307496	CompTox (multiple data)	10.23	0.00950023	0.364277	CompTox (multiple data), OPERA (multiple data), PROTO.FU (multiple data), PROTO.PPB (multiple data), Votano (multiple data), Wambaugh (multiple data), Xiang (multiple data)
sulfamethoxazole	723-46-6	171	Nc1ccc(cc1)S(=O)(=O)Nc1noc(c1)C	-2.66795	CompTox (multiple data), Hughes (multiple data), OPERA (multiple data), PROTO (multiple data)		0.000313333	0.252696	CompTox (multiple data), OPERA (multiple data), PROTO.FU (multiple data), Wambaugh (multiple data), Xiang (multiple data)
trimethoprim	738-70-5	172	COc1cc(Cc2cnc(nc2N)N)cc(c1OC)OC	-2.86546	Hughes (multiple data), OPERA (multiple data), PROTO (multiple data), VEGA (multiple data)		0.00173	0.563303	Kazuto (multiple data), Lombardo (multiple data), OPERA (multiple data), PROTO.FU (multiple data), PROTO.PPB (multiple data), Votano (multiple data), Wambaugh (multiple data), Xiang (multiple data)
valganciclovir	175865-60-8	173	OCC(OCn1cnc2c1[nH]c(N)nc2=O)COC(=O)C(C(C)C)N				0.00292916	0.985	OPERA (multiple data)
dexamethasone	50-02-2	174	OCC(=O)C1(O)C(C)CC2C1(C)CC(O)C1(C2CCC2=CC(=O)C=CC12C)F	-3.71425	Hughes (multiple data), OPERA (multiple data), PROTO (multiple data), VEGA (multiple data)	1.791	0.00226027	0.310048	Lombardo (multiple data), OPERA (multiple data), PROTO.PPB (multiple data), Sohlenius (multiple data), Votano (multiple data), Wambaugh (multiple data), Xiang (multiple data)
tamoxifen	10540-29-1	175	CCC(=C(c1ccccc1)c1ccc(cc1)OCCN(C)C)c1ccccc1	0.332438	CompTox (multiple data)	0,0,0,0.993	0.00246148	0.00583333	CompTox (multiple data), OPERA (multiple data), PROTO.PPB (multiple data), Votano (multiple data), Wambaugh (multiple data), Xiang (multiple data)
irbesartan	138402-11-6	176	CCCCC1=NC2(C(=O)N1Cc1ccc(cc1)c1ccccc1c1nnn[nH]1)CCCC2			13.63	0.00212162	0.09	OPERA (multiple data), PROTO.FU (multiple data), PROTO.PPB (multiple data), Riley (multiple data), Votano (multiple data), Xiang (multiple data)
zoledronic acid	118072-93-8	177	OP(=O)(C(P(=O)(O)O)(Cn1cncc1)O)O				0.000930616	0.7525	OPERA (multiple data), PROTO.PPB (multiple data), Wambaugh (multiple data), Xiang (multiple data)
stavudine	3056-17-5	178	Cc1cn(C2OC(C=C2)CO)c(=O)[nH]c1=O				0.00815183	0.979333	OPERA (multiple data), PROTO.PPB (multiple data), Votano (multiple data), Wambaugh (multiple data), Xiang (multiple data)
zidovudine	30516-87-1	179	OCC1OC(CC1N=[N+]=[N-])n1cc(C)c(=O)[nH]c1=O	-1.124	VEGA (multiple data)	2.414	0.0233333	0.722482	OPERA (multiple data), PROTO.FU (multiple data), Riley (multiple data), Votano (multiple data), Wambaugh (multiple data), Xiang (multiple data)
captopril	62571-86-2	180	SCC(C(=O)N1CCCC1C(=O)O)C			57.11	0.0125208	0.720739	OPERA (multiple data), PROTO.FU (multiple data), PROTO.PPB (multiple data), Votano (multiple data), Wambaugh (multiple data), Xiang (multiple data)
telmisartan	144701-48-4	181	CCCc1nc2c(n1Cc1ccc(cc1)c1ccccc1C(=O)O)cc(cc2C)c1nc2c(n1C)cccc2			3.98	0.011863	0.00299965	OPERA (multiple data), PROTO.FU (multiple data), PROTO.PPB (multiple data), Votano (multiple data), Wambaugh (multiple data), Xiang (multiple data)
hydrochlorothiazide	58-93-5	182	Clc1cc2NCNS(=O)(=O)c2cc1S(=O)(=O)N	-2.61692	Hughes (multiple data), OPERA (multiple data), PROTO (multiple data), VEGA (multiple data)	0,0,0,0.998	0.00419118	0.395743	OPERA (multiple data), PROTO.FU (multiple data), PROTO.PPB (multiple data), Votano (multiple data), Wambaugh (multiple data), Xiang (multiple data)
canagliﬂozin	842133-18-0	183	OCC1OC(c2ccc(c(c2)Cc2ccc(s2)c2ccc(cc2)F)C)C(C(C1O)O)O			6	0.00263014	0.01	PROTO.PPB (multiple data)
pamidronate	40391-99-9	184	NCCC(P(=O)(O)O)(P(=O)(O)O)O				0.00244543	0.86	OPERA (multiple data), PROTO.PPB (multiple data), Votano (multiple data), Xiang (multiple data)
pantoprazole	102625-70-7	185	COc1c(OC)ccnc1CS(=O)c1nc2c([nH]1)ccc(c2)OC(F)F			8	0.00166667	0.0199997	OPERA (multiple data), PROTO.FU (multiple data), PROTO.PPB (multiple data), Votano (multiple data), Xiang (multiple data)
5-aminosalicylic acid	89-57-6	186	Nc1ccc(c(c1)C(=O)O)O	-2.25892	Hughes (multiple data), OPERA (multiple data)		0.0093	0.45	OPERA (multiple data), PROTO.PPB (multiple data), Wambaugh (multiple data), Xiang (multiple data)
pentamidine	100-33-4	187	NC(=N)c1ccc(cc1)OCCCCCOc1ccc(cc1)C(=N)N				0.0457367	0.3025	OPERA (multiple data), PROTO.PPB (multiple data), Votano (multiple data), Xiang (multiple data)
colistin	1066-17-7	188	NCCC(C(=O)NC1CCNC(=O)C(NC(=O)C(CCN)NC(=O)C(NC(=O)C(NC(=O)C(NC(=O)C(NC1=O)CCN)CC(C)C)CC(C)C)CCN)C(O)C)NC(=O)C(C(O)C)NC(=O)C(NC(=O)CCCC(CC)C)CCN
r-ketamine	33643-49-1	189	CNC1(CCCCC1=O)c1ccccc1Cl	-0.137	OPERA (multiple data), PROTO (multiple data)			0.7515	Kazuto (multiple data), OPERA (multiple data), Votano (multiple data), Wambaugh (multiple data), Xiang (multiple data)
s-ketamine	33643-46-8	190	CNC1(CCCCC1=O)c1ccccc1Cl	-0.137	OPERA (multiple data), PROTO (multiple data)			0.7515	Kazuto (multiple data), OPERA (multiple data), Votano (multiple data), Wambaugh (multiple data), Xiang (multiple data)
cyclosporin a	59865-13-3	191	CC=CCC(C(C1C(=O)NC(CC)C(=O)N(C)CC(=O)N(C)C(CC(C)C)C(=O)NC(C(C)C)C(=O)N(C)C(CC(C)C)C(=O)NC(C(=O)NC(C(=O)N(C(C(=O)N(C(C(=O)N(C(C(=O)N1C)C(C)C)C)CC(C)C)C)CC(C)C)C)C)C)O)C	0.222716	CompTox (multiple data)			0.068	CompTox (multiple data), OPERA (multiple data), PROTO.PPB (multiple data), Riley (multiple data), Votano (multiple data), Wambaugh (multiple data)
cyclophosphamide	50-18-0	192	ClCCN(P1(=O)NCCCO1)CCCl	-0.8148	OPERA (multiple data), PROTO (multiple data), VEGA (multiple data)		0.00140678	0.839976	Kazuto (multiple data), OPERA (multiple data), PROTO.FU (multiple data), PROTO.PPB (multiple data), Votano (multiple data), Wambaugh (multiple data), Xiang (multiple data)
cefadroxil	50370-12-2	193	O=C(C(c1ccc(cc1)O)N)NC1C(=O)N2C1SCC(=C2C(=O)O)C				0.00210159	0.629157	OPERA (multiple data), PROTO.FU (multiple data), PROTO.PPB (multiple data), Votano (multiple data), Wambaugh (multiple data), Xiang (multiple data)
cefalexin	15686-71-2	194	NC(c1ccccc1)C(=O)NC1C(=O)N2C1SCC(=C2C(=O)O)C	-2.28988	OPERA (multiple data)		0.00380518	0.861947	OPERA (multiple data), PROTO.FU (multiple data), PROTO.PPB (multiple data), Votano (multiple data), Wambaugh (multiple data), Xiang (multiple data)
cefroxadine	51762-05-1	195	COC1=C(C(=O)O)N2C(SC1)C(C2=O)NC(=O)C(C1=CCC=CC1)N
cefaclor	53994-73-3	196	NC(c1ccccc1)C(=O)NC1C(=O)N2C1SCC(=C2C(=O)O)Cl	-1.5656	OPERA (multiple data), PROTO (multiple data)		0.00430674	0.74	OPERA (multiple data), PROTO.PPB (multiple data), Votano (multiple data), Xiang (multiple data)
cidofovir	113852-37-2	197	OCC(Cn1ccc(nc1=O)N)OCP(=O)(O)O	0.133539	CompTox (multiple data)		0.00266383	0.966441	CompTox (multiple data), OPERA (multiple data), PROTO.FU (multiple data), PROTO.PPB (multiple data), Votano (multiple data), Wambaugh (multiple data), Xiang (multiple data)
adefovir	106941-25-7	198	Nc1ncnc2c1ncn2CCOCP(=O)(O)O				0.00371667	0.95988	OPERA (multiple data), PROTO.FU (multiple data), PROTO.PPB (multiple data), Wambaugh (multiple data), Xiang (multiple data)
tenidap	120210-48-2	199	Clc1ccc2c(c1)c(C(=O)c1cccs1)c(n2C(=O)N)O				5.8e-05	0.0007	OPERA (multiple data), Wambaugh (multiple data)
vinorelbine	71486-22-1	200	CCC1=CC2CN(C1)Cc1c3ccccc3[nH]c1C(C2)(C(=O)OC)c1cc2c(cc1OC)N(C1C32CCN2C3C(CC)(C=CC2)C(C1(O)C(=O)OC)OC(=O)C)C			3	0.017	0.27	OPERA (multiple data), PROTO.PPB (multiple data), Xiang (multiple data)
2-(phosphonomethyl)pentanedioic acid	173039-10-6	201	OC(=O)CCC(C(=O)O)CP(=O)(O)O				0.00366666
sulfadiazine	68-35-9	202	Nc1ccc(cc1)S(=O)(=O)Nc1ncccn1	-3.49699	CompTox (multiple data), Hughes (multiple data), OPERA (multiple data), VEGA (multiple data)		0.000268366	0.516635	CompTox (multiple data), OPERA (multiple data), PROTO.FU (multiple data), PROTO.PPB (multiple data), Votano (multiple data), Wambaugh (multiple data), Xiang (multiple data)
ketamine	6740-88-1	203	CNC1(CCCCC1=O)c1ccccc1Cl	-0.137	OPERA (multiple data), PROTO (multiple data)	11	0.0178	0.7515	Kazuto (multiple data), OPERA (multiple data), Votano (multiple data), Wambaugh (multiple data), Xiang (multiple data)
voriconazole	137234-62-9	204	Fc1ccc(c(c1)F)C(C(c1ncncc1F)C)(Cn1cncn1)O			5	0.00646922	0.419952	OPERA (multiple data), PROTO.FU (multiple data), PROTO.PPB (multiple data), Wambaugh (multiple data), Xiang (multiple data)
carmustine	154-93-8	205	ClCCNC(=O)N(CCCl)N=O	-1.72866	OPERA (multiple data), PROTO (multiple data), VEGA (multiple data)		0.0776	0.23	OPERA (multiple data), Votano (multiple data), Wambaugh (multiple data), Xiang (multiple data)
acarbose	56180-94-0	206	CC1C(C(C(C(O1)OC2C(OC(C(C2O)O)OC3C(OC(C(C3O)O)O)CO)CO)O)O)NC4C=C(C(C(C4O)O)O)CO				0.14	0.85	OPERA (multiple data), PROTO.PPB (multiple data), Votano (multiple data), Xiang (multiple data)
imatinib	152459-95-5	207	CN1CCN(CC1)Cc1ccc(cc1)C(=O)Nc1ccc(c(c1)Nc1nccc(n1)c1cccnc1)C			3	0.00244333	0.175333	OPERA (multiple data), PROTO.PPB (multiple data), Votano (multiple data), Wambaugh (multiple data), Xiang (multiple data)
tacrolimus	104987-11-3	208	C=CCC1C=C(C)CC(C)CC(OC)C2OC(O)(C(CC2OC)C)C(=O)C(=O)N2C(C(=O)OC(C(C(CC1=O)O)C)C(=CC1CCC(C(C1)OC)O)C)CCCC2	0.235528	CompTox (multiple data)	0	0.000758333	0.022	CompTox (multiple data), OPERA (multiple data), PROTO.PPB (multiple data), Wambaugh (multiple data), Xiang (multiple data)
