# Supplementary material for: Systematic evaluation of high-throughput PBK modelling strategies for the prediction of intravenous and oral pharmacokinetics in humans
Source: Arch Toxicol. 2024 May 9;98(8):2659–76. doi: 10.1007/s00204-024-03764-9 (PMC11272695; doi:10.1007/s00204-024-03764-9)
Supplement: Supplementary file 3 — Supplementary file1 (XLSX 116 KB) [file 204_2024_3764_MOESM3_ESM.xlsx]

## Sheet: Sheet1
database	databaseID	referenceName	referenceLink	pubmedID	compoundName	compoundCas	route
OSP	1	Acocella 1972a	https://doi.org/10.1007/BF00561755		rifampicin	13292-46-1	PO
OSP	5	Acocella 1972b	https://www.ncbi.nlm.nih.gov/pubmed/5060669	5060669	rifampicin	13292-46-1	PO
OSP	6	Acocella 1972b	https://www.ncbi.nlm.nih.gov/pubmed/5060669	5060669	rifampicin	13292-46-1	PO
OSP	30	Acocella 1984	https://www.ncbi.nlm.nih.gov/pubmed/6473487	6473487	rifampicin	13292-46-1	IV
OSP	31	Acocella 1984	https://www.ncbi.nlm.nih.gov/pubmed/6473487	6473487	rifampicin	13292-46-1	IV
OSP	32	Acocella 1984	https://www.ncbi.nlm.nih.gov/pubmed/6473487	6473487	rifampicin	13292-46-1	IV
OSP	33	Acocella 1984	https://www.ncbi.nlm.nih.gov/pubmed/6473487	6473487	rifampicin	13292-46-1	IV
OSP	34	Acocella 1984	https://www.ncbi.nlm.nih.gov/pubmed/6473487	6473487	rifampicin	13292-46-1	IV
OSP	35	Acocella 1984	https://www.ncbi.nlm.nih.gov/pubmed/6473487	6473487	rifampicin	13292-46-1	IV
OSP	36	Acocella 1984	https://www.ncbi.nlm.nih.gov/pubmed/6473487	6473487	rifampicin	13292-46-1	IV
OSP	37	Acocella 1984	https://www.ncbi.nlm.nih.gov/pubmed/6473487	6473487	rifampicin	13292-46-1	IV
OSP	38	Acocella 1984	https://www.ncbi.nlm.nih.gov/pubmed/6473487	6473487	rifampicin	13292-46-1	IV
OSP	39	Acocella 1984	https://www.ncbi.nlm.nih.gov/pubmed/6473487	6473487	rifampicin	13292-46-1	IV
OSP	40	Acocella 1984	https://www.ncbi.nlm.nih.gov/pubmed/6473487	6473487	rifampicin	13292-46-1	IV
OSP	41	Acocella 1984	https://www.ncbi.nlm.nih.gov/pubmed/6473487	6473487	rifampicin	13292-46-1	IV
OSP	42	Acocella 1984	https://www.ncbi.nlm.nih.gov/pubmed/6473487	6473487	rifampicin	13292-46-1	IV
OSP	43	Acocella 1984	https://www.ncbi.nlm.nih.gov/pubmed/6473487	6473487	rifampicin	13292-46-1	IV
OSP	44	Acocella 1984	https://www.ncbi.nlm.nih.gov/pubmed/6473487	6473487	rifampicin	13292-46-1	IV
OSP	45	Acocella 1984	https://www.ncbi.nlm.nih.gov/pubmed/6473487	6473487	rifampicin	13292-46-1	IV
OSP	46	Acocella 1984	https://www.ncbi.nlm.nih.gov/pubmed/6473487	6473487	rifampicin	13292-46-1	IV
OSP	47	Acocella 1984	https://www.ncbi.nlm.nih.gov/pubmed/6473487	6473487	rifampicin	13292-46-1	IV
OSP	48	Acocella 1985	https://www.ncbi.nlm.nih.gov/pubmed/4037525	4037525	rifampicin	13292-46-1	PO
OSP	61	Barbhaiya 1993	https://www.ncbi.nlm.nih.gov/pubmed/7911763	7911763	buspirone	36505-84-7	PO
OSP	79	Barone 1993	https://www.ncbi.nlm.nih.gov/pubmed/8388198	8388198	itraconazole	84625-61-6	PO
OSP	81	Barone 1993	https://www.ncbi.nlm.nih.gov/pubmed/8388198	8388198	itraconazole	84625-61-6	PO
OSP	85	Barone 1998a	https://www.ncbi.nlm.nih.gov/pubmed/9545149	9545149	itraconazole	84625-61-6	PO
OSP	89	Barone 1998a	https://www.ncbi.nlm.nih.gov/pubmed/9545149	9545149	itraconazole	84625-61-6	PO
OSP	93	Barone 1998b	https://www.ncbi.nlm.nih.gov/pubmed/9661037	9661037	itraconazole	84625-61-6	PO
OSP	95	Barone 1998b	https://www.ncbi.nlm.nih.gov/pubmed/9661037	9661037	itraconazole	84625-61-6	PO
OSP	100	Blume 1989	https://doi.org/10.1002/pauz.19900190516		rifampicin	13292-46-1	PO
OSP	101	Blume 1989	https://doi.org/10.1002/pauz.19900190516		rifampicin	13292-46-1	PO
OSP	110	Chouchane 1995	https://www.ncbi.nlm.nih.gov/pubmed/8983939	8983939	rifampicin	13292-46-1	PO
OSP	111	Chouchane 1995	https://www.ncbi.nlm.nih.gov/pubmed/8983939	8983939	rifampicin	13292-46-1	PO
OSP	112	Chung 2006	https://www.ncbi.nlm.nih.gov/pubmed/16580903	16580903	midazolam	59467-70-8	PO
OSP	115	Chung 2006	https://www.ncbi.nlm.nih.gov/pubmed/16580903	16580903	simvastatin	79902-63-9	PO
OSP	121	Pan 1993	https://pubmed.ncbi.nlm.nih.gov/8219432/	8219432	pravastatin	81093-37-0	PO
OSP	122	Pan 1993	https://pubmed.ncbi.nlm.nih.gov/8219432/	8219432	pravastatin	81093-37-0	PO
OSP	128	Eap 2004	https://www.ncbi.nlm.nih.gov/pubmed/15114429	15114429	midazolam	59467-70-8	PO
OSP	131	Eap 2004	https://www.ncbi.nlm.nih.gov/pubmed/15114429	15114429	midazolam	59467-70-8	PO
OSP	155	Eon Labs Manufacturing, Inc. 1997	https://www.accessdata.fda.gov/drugsatfda_docs/anda/97/064150review.pdf		rifampicin	13292-46-1	PO
OSP	156	Eon Labs Manufacturing, Inc. 1997	https://www.accessdata.fda.gov/drugsatfda_docs/anda/97/064150review.pdf		rifampicin	13292-46-1	PO
OSP	157	Furesz 1970	https://www.ncbi.nlm.nih.gov/pubmed/5002304	5002304	rifampicin	13292-46-1	PO
OSP	158	Furesz 1970	https://www.ncbi.nlm.nih.gov/pubmed/5002304	5002304	rifampicin	13292-46-1	PO
OSP	159	Furesz 1970	https://www.ncbi.nlm.nih.gov/pubmed/5002304	5002304	rifampicin	13292-46-1	PO
OSP	160	Furesz 1970	https://www.ncbi.nlm.nih.gov/pubmed/5002304	5002304	rifampicin	13292-46-1	PO
OSP	161	Furesz 1970	https://www.ncbi.nlm.nih.gov/pubmed/5002304	5002304	rifampicin	13292-46-1	PO
OSP	162	Furesz 1970	https://www.ncbi.nlm.nih.gov/pubmed/5002304	5002304	rifampicin	13292-46-1	PO
OSP	163	Furesz 1970	https://www.ncbi.nlm.nih.gov/pubmed/5002304	5002304	rifampicin	13292-46-1	PO
OSP	164	Furesz 1970	https://www.ncbi.nlm.nih.gov/pubmed/5002304	5002304	rifampicin	13292-46-1	PO
OSP	165	Gammans 1985	https://www.ncbi.nlm.nih.gov/pubmed/2860931	2860931	buspirone	36505-84-7	PO
OSP	166	Gammans 1985	https://www.ncbi.nlm.nih.gov/pubmed/2860931	2860931	buspirone	36505-84-7	PO
OSP	167	Gammans 1985	https://www.ncbi.nlm.nih.gov/pubmed/2860931	2860931	buspirone	36505-84-7	PO
OSP	168	Gammans 1986	https://www.ncbi.nlm.nih.gov/pubmed/16638734	16638734	buspirone	36505-84-7	IV
OSP	169	Gammans 1986	https://pubmed.ncbi.nlm.nih.gov/3515929/	3515929	buspirone	36505-84-7	PO
OSP	170	Gammans 1986	https://pubmed.ncbi.nlm.nih.gov/3515929/	3515929	buspirone	36505-84-7	PO
OSP	171	Gammans 1986	https://pubmed.ncbi.nlm.nih.gov/3515929/	3515929	buspirone	36505-84-7	PO
OSP	188	Greenblat 2003	https://www.ncbi.nlm.nih.gov/pubmed/12891222	12891222	midazolam	59467-70-8	PO
OSP	190	Greiner 1999	https://www.ncbi.nlm.nih.gov/pubmed/10411543	10411543	digoxin	20830-75-5	PO
OSP	192	Greiner 1999	https://www.ncbi.nlm.nih.gov/pubmed/10411543	10411543	digoxin	20830-75-5	IV
OSP	194	Yu 2004	https://www.ncbi.nlm.nih.gov/pubmed/15289787	15289787	midazolam	59467-70-8	IV
OSP	195	Yu 2004	https://www.ncbi.nlm.nih.gov/pubmed/15289787	15289787	midazolam	59467-70-8	IV
OSP	196	Yu 2004	https://www.ncbi.nlm.nih.gov/pubmed/15289787	15289787	midazolam	59467-70-8	IV
OSP	203	Wiesinger 2020	https://www.ncbi.nlm.nih.gov/pubmed/32275771	32275771	midazolam	59467-70-8	PO
OSP	206	Pan 1993	https://pubmed.ncbi.nlm.nih.gov/8219432/	8219432	pravastatin	81093-37-0	PO
OSP	213	Niemi 2004	https://pubmed.ncbi.nlm.nih.gov/15226675/	15226675	pravastatin	81093-37-0	PO
OSP	226	Gurley 2008b	https://www.ncbi.nlm.nih.gov/pubmed/18214850	18214850	digoxin	20830-75-5	PO
OSP	228	Gurley 2008b	https://www.ncbi.nlm.nih.gov/pubmed/18214850	18214850	digoxin	20830-75-5	PO
OSP	230	Hanley 2013	https://www.ncbi.nlm.nih.gov/pubmed/22943633	22943633	buspirone	36505-84-7	PO
OSP	232	Hardin 1988	https://www.ncbi.nlm.nih.gov/pubmed/2848442	2848442	itraconazole	84625-61-6	PO
OSP	235	Hardin 1988	https://www.ncbi.nlm.nih.gov/pubmed/2848442	2848442	itraconazole	84625-61-6	PO
OSP	261	Hohmann 2015	https://www.ncbi.nlm.nih.gov/pubmed/25588320	25588320	midazolam	59467-70-8	IV
OSP	262	Hohmann 2015	https://www.ncbi.nlm.nih.gov/pubmed/25588320	25588320	midazolam	59467-70-8	IV
OSP	263	Hohmann 2015	https://www.ncbi.nlm.nih.gov/pubmed/25588320	25588320	midazolam	59467-70-8	PO
OSP	264	Hohmann 2015	https://www.ncbi.nlm.nih.gov/pubmed/25588320	25588320	midazolam	59467-70-8	PO
OSP	270	Jalava 1997	https://www.ncbi.nlm.nih.gov/pubmed/9421099	9421099	digoxin	20830-75-5	PO
OSP	277	Kharasch 1997	https://www.ncbi.nlm.nih.gov/pubmed/9232132	9232132	alfentanil	71195-58-9	IV
OSP	279	Kharasch 2004	https://www.ncbi.nlm.nih.gov/pubmed/15536460	15536460	midazolam	59467-70-8	IV
OSP	282	Kharasch 2004	https://www.ncbi.nlm.nih.gov/pubmed/15536460	15536460	alfentanil	71195-58-9	IV
OSP	285	Kharasch 2004	https://www.ncbi.nlm.nih.gov/pubmed/15536460	15536460	midazolam	59467-70-8	PO
OSP	287	Kharasch 2004	https://www.ncbi.nlm.nih.gov/pubmed/15536460	15536460	alfentanil	71195-58-9	PO
OSP	293	Kharasch 2011	https://www.ncbi.nlm.nih.gov/pubmed/21562488	21562488	midazolam	59467-70-8	IV
OSP	298	Kharasch 2011	https://www.ncbi.nlm.nih.gov/pubmed/21562488	21562488	alfentanil	71195-58-9	IV
OSP	303	Kharasch 2011	https://www.ncbi.nlm.nih.gov/pubmed/21562488	21562488	midazolam	59467-70-8	PO
OSP	308	Kharasch 2011	https://www.ncbi.nlm.nih.gov/pubmed/21562488	21562488	alfentanil	71195-58-9	PO
OSP	313	Kirby 2012	https://www.ncbi.nlm.nih.gov/pubmed/22190694	22190694	digoxin	20830-75-5	PO
OSP	315	Kirby 2012	https://www.ncbi.nlm.nih.gov/pubmed/22190694	22190694	digoxin	20830-75-5	PO
OSP	317	Kivistö 1997	https://www.ncbi.nlm.nih.gov/pubmed/9333111	9333111	buspirone	36505-84-7	PO
OSP	322	Kranke 2012	https://www.ncbi.nlm.nih.gov/pubmed/22546895	22546895	buspirone	36505-84-7	IV
OSP	323	Kranke 2012	https://www.ncbi.nlm.nih.gov/pubmed/22546895	22546895	buspirone	36505-84-7	IV
OSP	324	Kranke 2012	https://www.ncbi.nlm.nih.gov/pubmed/22546895	22546895	buspirone	36505-84-7	IV
OSP	325	Kranke 2012	https://www.ncbi.nlm.nih.gov/pubmed/22546895	22546895	buspirone	36505-84-7	IV
OSP	326	Lamberg 1998a	https://www.ncbi.nlm.nih.gov/pubmed/9923581	9923581	buspirone	36505-84-7	PO
OSP	328	Lamberg 1998b	https://www.ncbi.nlm.nih.gov/pubmed/9578186	9578186	buspirone	36505-84-7	PO
OSP	330	Lamberg 1998c	https://www.ncbi.nlm.nih.gov/pubmed/9663178	9663178	buspirone	36505-84-7	PO
OSP	335	Lamberg 1999	https://www.ncbi.nlm.nih.gov/pubmed/10227067	10227067	buspirone	36505-84-7	PO
OSP	336	Larsen 2007	https://www.ncbi.nlm.nih.gov/pubmed/17365992	17365992	digoxin	20830-75-5	PO
OSP	339	Lilja 1998	https://www.ncbi.nlm.nih.gov/pubmed/9871430	9871430	buspirone	36505-84-7	PO
OSP	341	Link 2008	https://www.ncbi.nlm.nih.gov/pubmed/18537963	18537963	midazolam	59467-70-8	IV
OSP	343	Link 2008	https://www.ncbi.nlm.nih.gov/pubmed/18537963	18537963	midazolam	59467-70-8	PO
OSP	348	Loos 1985	http://www.ncbi.nlm.nih.gov/pubmed/4087830	4087830	rifampicin	13292-46-1	IV
OSP	351	Majumdar 2007	https://www.ncbi.nlm.nih.gov/pubmed/17463213	17463213	midazolam	59467-70-8	IV
OSP	353	Markert 2013	https://www.ncbi.nlm.nih.gov/pubmed/23748747	23748747	midazolam	59467-70-8	PO
OSP	355	Nitti 1977	https://www.ncbi.nlm.nih.gov/pubmed/832508	832508	rifampicin	13292-46-1	IV
OSP	356	Nitti 1977	https://www.ncbi.nlm.nih.gov/pubmed/832508	832508	rifampicin	13292-46-1	IV
OSP	357	Nitti 1977	https://www.ncbi.nlm.nih.gov/pubmed/832508	832508	rifampicin	13292-46-1	IV
OSP	367	Olkkola 1993	https://www.ncbi.nlm.nih.gov/pubmed/8453848	8453848	midazolam	59467-70-8	IV
OSP	375	Olkkola 1996	https://www.ncbi.nlm.nih.gov/pubmed/8623953	8623953	midazolam	59467-70-8	IV
OSP	383	Peloquin 1997	https://www.ncbi.nlm.nih.gov/pubmed/9420037	9420037	rifampicin	13292-46-1	PO
OSP	384	Peloquin 1999	https://www.ncbi.nlm.nih.gov/pubmed/9925057	9925057	rifampicin	13292-46-1	PO
OSP	385	Peloquin 1999	https://www.ncbi.nlm.nih.gov/pubmed/9925057	9925057	rifampicin	13292-46-1	PO
OSP	386	Peloquin 1999	https://www.ncbi.nlm.nih.gov/pubmed/9925057	9925057	rifampicin	13292-46-1	PO
OSP	387	Peloquin 1999	https://www.ncbi.nlm.nih.gov/pubmed/9925057	9925057	rifampicin	13292-46-1	PO
OSP	388	Phimmasone 2001	https://www.ncbi.nlm.nih.gov/pubmed/11753266	11753266	midazolam	59467-70-8	IV
OSP	390	Phimmasone 2001	https://www.ncbi.nlm.nih.gov/pubmed/11753266	11753266	alfentanil	71195-58-9	IV
OSP	403	Saari 2006	https://www.ncbi.nlm.nih.gov/pubmed/16580904	16580904	midazolam	59467-70-8	IV
OSP	406	sanofi-aventis U.S. LLC. 2013	https://www.accessdata.fda.gov/drugsatfda_docs/label/2013/050420s075,050627s014lbl.pdf		rifampicin	13292-46-1	IV
OSP	407	sanofi-aventis U.S. LLC. 2013	https://www.accessdata.fda.gov/drugsatfda_docs/label/2013/050420s075,050627s014lbl.pdf		rifampicin	13292-46-1	IV
OSP	408	Niemi 2004	https://pubmed.ncbi.nlm.nih.gov/15226675/	15226675	pravastatin	81093-37-0	PO
OSP	410	Niemi 2004	https://pubmed.ncbi.nlm.nih.gov/15226675/	15226675	pravastatin	81093-37-0	PO
OSP	412	Niemi 2004	https://pubmed.ncbi.nlm.nih.gov/15226675/	15226675	pravastatin	81093-37-0	PO
OSP	414	Schwagmeier 1998	https://www.ncbi.nlm.nih.gov/pubmed/9764959	9764959	midazolam	59467-70-8	IV
OSP	415	Smith 1981	https://www.ncbi.nlm.nih.gov/pubmed/6116606	6116606	midazolam	59467-70-8	IV
OSP	416	Smith 1981	https://www.ncbi.nlm.nih.gov/pubmed/6116606	6116606	midazolam	59467-70-8	PO
OSP	419	Swart 2002	https://www.ncbi.nlm.nih.gov/pubmed/11851636	11851636	midazolam	59467-70-8	IV
OSP	421	Szalat 2007	https://www.ncbi.nlm.nih.gov/pubmed/17553741	17553741	midazolam	59467-70-8	IV
OSP	423	Templeton 2010	https://www.ncbi.nlm.nih.gov/pubmed/20739919	20739919	midazolam	59467-70-8	PO
OSP	427	Tham 2006	https://www.ncbi.nlm.nih.gov/pubmed/16628140	16628140	midazolam	59467-70-8	IV
OSP	445	Keskitalo 2009	https://pubmed.ncbi.nlm.nih.gov/19694740/	19694740	pravastatin	81093-37-0	PO
OSP	447	Ho 2007	https://pubmed.ncbi.nlm.nih.gov/17622941/	17622941	pravastatin	81093-37-0	PO
OSP	448	Ho 2007	https://pubmed.ncbi.nlm.nih.gov/17622941/	17622941	pravastatin	81093-37-0	PO
OSP	449	Ho 2007	https://pubmed.ncbi.nlm.nih.gov/17622941/	17622941	pravastatin	81093-37-0	PO
OSP	450	Ho 2007	https://pubmed.ncbi.nlm.nih.gov/17622941/	17622941	pravastatin	81093-37-0	PO
OSP	451	Escobar 2005	https://pubmed.ncbi.nlm.nih.gov/24672127/	24672127	pravastatin	81093-37-0	PO
OSP	452	Almeida 2006	https://pubmed.ncbi.nlm.nih.gov/16572920/	16572920	pravastatin	81093-37-0	PO
OSP	453	Almeida 2006	https://pubmed.ncbi.nlm.nih.gov/16572920/	16572920	pravastatin	81093-37-0	PO
OSP	456	Ogawa 2003	https://pubmed.ncbi.nlm.nih.gov/14551181/	14551181	pravastatin	81093-37-0	PO
OSP	461	Deng 2008	https://pubmed.ncbi.nlm.nih.gov/18408565/	18408565	pravastatin	81093-37-0	PO
OSP	462	Deng 2008	https://pubmed.ncbi.nlm.nih.gov/18408565/	18408565	pravastatin	81093-37-0	PO
OSP	472	Templeton 2008	https://www.ncbi.nlm.nih.gov/pubmed/17495874	17495874	itraconazole	84625-61-6	PO
OSP	480	Van de Velde 1996	https://www.ncbi.nlm.nih.gov/pubmed/8726601	8726601	itraconazole	84625-61-6	PO
OSP	482	Van de Velde 1996	https://www.ncbi.nlm.nih.gov/pubmed/8726601	8726601	itraconazole	84625-61-6	PO
OSP	484	Van Peer 1989	https://www.ncbi.nlm.nih.gov/pubmed/2544431	2544431	itraconazole	84625-61-6	PO
OSP	485	Van Peer 1989	https://www.ncbi.nlm.nih.gov/pubmed/2544431	2544431	itraconazole	84625-61-6	PO
OSP	486	Van Peer 1989	https://www.ncbi.nlm.nih.gov/pubmed/2544431	2544431	itraconazole	84625-61-6	PO
OSP	490	Heykants 1989	https://www.ncbi.nlm.nih.gov/pubmed/2561187	2561187	itraconazole	84625-61-6	IV
OSP	491	Heykants 1989	https://www.ncbi.nlm.nih.gov/pubmed/2561187	2561187	itraconazole	84625-61-6	PO
OSP	492	Heykants 1989	https://www.ncbi.nlm.nih.gov/pubmed/2561187	2561187	itraconazole	84625-61-6	PO
OSP	498	Gubbins 2004	https://www.ncbi.nlm.nih.gov/pubmed/15098799	15098799	itraconazole	84625-61-6	PO
OSP	502	Gubbins 2007	https://www.ncbi.nlm.nih.gov/pubmed/18172627	18172627	itraconazole	84625-61-6	PO
OSP	504	Gubbins 2007	https://www.ncbi.nlm.nih.gov/pubmed/18172627	18172627	itraconazole	84625-61-6	PO
OSP	510	Uno 2006	https://www.ncbi.nlm.nih.gov/pubmed/16885720	16885720	itraconazole	84625-61-6	PO
OSP	514	Bae 2011	https://www.ncbi.nlm.nih.gov/pubmed/20400647	20400647	itraconazole	84625-61-6	PO
OSP	516	Bae 2011	https://www.ncbi.nlm.nih.gov/pubmed/20400647	20400647	itraconazole	84625-61-6	PO
OSP	518	Bae 2011	https://www.ncbi.nlm.nih.gov/pubmed/20400647	20400647	itraconazole	84625-61-6	PO
OSP	520	Mouton 2006	https://www.ncbi.nlm.nih.gov/pubmed/16982783	16982783	itraconazole	84625-61-6	IV
OSP	521	Mouton 2006	https://www.ncbi.nlm.nih.gov/pubmed/16982783	16982783	itraconazole	84625-61-6	IV
OSP	522	Mouton 2006	https://www.ncbi.nlm.nih.gov/pubmed/16982783	16982783	itraconazole	84625-61-6	IV
OSP	523	Mouton 2006	https://www.ncbi.nlm.nih.gov/pubmed/16982783	16982783	itraconazole	84625-61-6	IV
OSP	547	Rouini 2005	https://www.ncbi.nlm.nih.gov/pubmed/14698254	14698254	mefenamic acid	61-68-7	PO
OSP	548	Mahadik 2012	https://www.ncbi.nlm.nih.gov/pubmed/22275128	22275128	mefenamic acid	61-68-7	PO
OSP	556	ClinPharmReview, AI424-001, p. 51	https://www.accessdata.fda.gov/drugsatfda_docs/nda/2003/21-567_Reyataz_BioPharmr_P1.pdf		atazanavir	198904-31-3	PO
OSP	557	ClinPharmReview, AI424-001, p. 51	https://www.accessdata.fda.gov/drugsatfda_docs/nda/2003/21-567_Reyataz_BioPharmr_P1.pdf		atazanavir	198904-31-3	PO
OSP	558	ClinPharmReview, AI424-001, p. 51	https://www.accessdata.fda.gov/drugsatfda_docs/nda/2003/21-567_Reyataz_BioPharmr_P1.pdf		atazanavir	198904-31-3	PO
OSP	559	ClinPharmReview, AI424-001, p. 51	https://www.accessdata.fda.gov/drugsatfda_docs/nda/2003/21-567_Reyataz_BioPharmr_P1.pdf		atazanavir	198904-31-3	PO
OSP	560	ClinPharmReview, AI424-001, p. 51	https://www.accessdata.fda.gov/drugsatfda_docs/nda/2003/21-567_Reyataz_BioPharmr_P1.pdf		atazanavir	198904-31-3	PO
OSP	566	ClinPharmReview, AI424-014, p. 77	https://www.accessdata.fda.gov/drugsatfda_docs/nda/2003/21-567_Reyataz_BioPharmr_P2.pdf		atazanavir	198904-31-3	PO
OSP	567	ClinPharmReview, AI424-014, p. 77	https://www.accessdata.fda.gov/drugsatfda_docs/nda/2003/21-567_Reyataz_BioPharmr_P2.pdf		atazanavir	198904-31-3	PO
OSP	568	ClinPharmReview, AI424-015, p. 81	https://www.accessdata.fda.gov/drugsatfda_docs/nda/2003/21-567_Reyataz_BioPharmr_P2.pdf		atazanavir	198904-31-3	PO
OSP	570	Iwamoto 2008	https://www.ncbi.nlm.nih.gov/pubmed/18513146	18513146	raltegravir	518048-05-0	PO
OSP	574	Krishna 2016	https://www.ncbi.nlm.nih.gov/pubmed/27696440	27696440	raltegravir	518048-05-0	PO
OSP	592	Austin 1980	https://www.ncbi.nlm.nih.gov/pubmed/7437245	7437245	erythromycin	114-07-8	IV
OSP	593	Austin 1980	https://www.ncbi.nlm.nih.gov/pubmed/7437245	7437245	erythromycin	114-07-8	IV
OSP	594	Austin 1980	https://www.ncbi.nlm.nih.gov/pubmed/7437245	7437245	erythromycin	114-07-8	IV
OSP	595	Austin 1980	https://www.ncbi.nlm.nih.gov/pubmed/7437245	7437245	erythromycin	114-07-8	IV
OSP	596	Austin 1980	https://www.ncbi.nlm.nih.gov/pubmed/7437245	7437245	erythromycin	114-07-8	IV
OSP	597	Barre 1987	https://www.ncbi.nlm.nih.gov/pubmed/3606934	3606934	erythromycin	114-07-8	IV
OSP	598	Barre 1987	https://www.ncbi.nlm.nih.gov/pubmed/3606934	3606934	erythromycin	114-07-8	IV
OSP	599	Birkett 1990	https://www.ncbi.nlm.nih.gov/pubmed/2305423	2305423	erythromycin	114-07-8	PO
OSP	601	DiSanto 1981	https://www.ncbi.nlm.nih.gov/pubmed/7283417	7283417	erythromycin	114-07-8	PO
OSP	602	DiSanto 1981	https://www.ncbi.nlm.nih.gov/pubmed/7283417	7283417	erythromycin	114-07-8	PO
OSP	605	Josefsson 1982a	https://www.ncbi.nlm.nih.gov/pubmed/7082537	7082537	erythromycin	114-07-8	PO
OSP	606	Josefsson 1982a	https://www.ncbi.nlm.nih.gov/pubmed/7082537	7082537	erythromycin	114-07-8	PO
OSP	607	Josefsson 1982a	https://www.ncbi.nlm.nih.gov/pubmed/7082537	7082537	erythromycin	114-07-8	PO
OSP	608	Josefsson 1982a	https://www.ncbi.nlm.nih.gov/pubmed/7082537	7082537	erythromycin	114-07-8	PO
OSP	610	Kroboth 1982	https://www.ncbi.nlm.nih.gov/pubmed/7081971	7081971	erythromycin	114-07-8	PO
OSP	611	Malmborg 1978	https://www.tandfonline.com/doi/abs/10.1185/03007997809110243		erythromycin	114-07-8	PO
OSP	612	Malmborg 1978	https://www.tandfonline.com/doi/abs/10.1185/03007997809110243		erythromycin	114-07-8	PO
OSP	614	Miglioli 1990	https://www.ncbi.nlm.nih.gov/pubmed/2253666	2253666	erythromycin	114-07-8	PO
OSP	616	Pasic 1987	https://www.ncbi.nlm.nih.gov/pubmed/3604256	3604256	erythromycin	114-07-8	IV
OSP	617	Posti 1983	https://www.sciencedirect.com/science/article/pii/0378517383900352		erythromycin	114-07-8	PO
OSP	618	Posti 1983	https://www.sciencedirect.com/science/article/pii/0378517383900352		erythromycin	114-07-8	PO
OSP	619	Posti 1983	https://www.sciencedirect.com/science/article/pii/0378517383900352		erythromycin	114-07-8	PO
OSP	620	Posti 1983	https://www.sciencedirect.com/science/article/pii/0378517383900352		erythromycin	114-07-8	PO
OSP	621	Schreiner 1984	https://www.ncbi.nlm.nih.gov/pubmed/6511088	6511088	erythromycin	114-07-8	PO
OSP	622	Schreiner 1984	https://www.ncbi.nlm.nih.gov/pubmed/6511088	6511088	erythromycin	114-07-8	PO
OSP	623	Schreiner 1984	https://www.ncbi.nlm.nih.gov/pubmed/6511088	6511088	erythromycin	114-07-8	PO
OSP	624	Schreiner 1984	https://www.ncbi.nlm.nih.gov/pubmed/6511088	6511088	erythromycin	114-07-8	PO
OSP	625	Sun 2010	https://www.ncbi.nlm.nih.gov/pubmed/20090676	20090676	erythromycin	114-07-8	IV
OSP	626	Yakatan 1980	https://www.ncbi.nlm.nih.gov/pubmed/7229110	7229110	erythromycin	114-07-8	PO
OSP	630	Boulton 2013	https://www.ncbi.nlm.nih.gov/pubmed/22823746	22823746	dapagliflozin	461432-26-8	PO
OSP	633	Imamura 2013	https://www.ncbi.nlm.nih.gov/pubmed/23307267	23307267	dapagliflozin	461432-26-8	PO
OSP	634	Kasichayanula 2011a	https://www.ncbi.nlm.nih.gov/pubmed/21435141	21435141	dapagliflozin	461432-26-8	PO
OSP	635	Kasichayanula 2011a	https://www.ncbi.nlm.nih.gov/pubmed/21435141	21435141	dapagliflozin	461432-26-8	PO
OSP	636	Kasichayanula 2011b	https://www.ncbi.nlm.nih.gov/pubmed/21114603	21114603	dapagliflozin	461432-26-8	PO
OSP	637	Kasichayanula 2011b	https://www.ncbi.nlm.nih.gov/pubmed/21114603	21114603	dapagliflozin	461432-26-8	PO
OSP	638	Kasichayanula 2011b	https://www.ncbi.nlm.nih.gov/pubmed/21114603	21114603	dapagliflozin	461432-26-8	PO
OSP	639	Kasichayanula 2012	https://www.ncbi.nlm.nih.gov/pubmed/22271159	22271159	dapagliflozin	461432-26-8	PO
OSP	640	Kasichayanula 2013a	https://www.ncbi.nlm.nih.gov/pubmed/23061428	23061428	dapagliflozin	461432-26-8	PO
OSP	641	Kasichayanula 2013a	https://www.ncbi.nlm.nih.gov/pubmed/23061428	23061428	dapagliflozin	461432-26-8	PO
OSP	644	Kasichayanula 2013b	https://www.ncbi.nlm.nih.gov/pubmed/23210765	23210765	dapagliflozin	461432-26-8	PO
OSP	645	Kasichayanula 2013b	https://www.ncbi.nlm.nih.gov/pubmed/23210765	23210765	dapagliflozin	461432-26-8	PO
OSP	649	Vakkalagadda 2016	https://www.ncbi.nlm.nih.gov/pubmed/27491280	27491280	dapagliflozin	461432-26-8	PO
OSP	651	Kasichayanula 2011c	https://www.ncbi.nlm.nih.gov/pubmed/22030444	22030444	dapagliflozin	461432-26-8	PO
OSP	655	Komoroski 2009	https://www.ncbi.nlm.nih.gov/pubmed/19129748	19129748	dapagliflozin	461432-26-8	PO
OSP	656	Komoroski 2009	https://www.ncbi.nlm.nih.gov/pubmed/19129748	19129748	dapagliflozin	461432-26-8	PO
OSP	657	Komoroski 2009	https://www.ncbi.nlm.nih.gov/pubmed/19129748	19129748	dapagliflozin	461432-26-8	PO
OSP	658	Komoroski 2009	https://www.ncbi.nlm.nih.gov/pubmed/19129748	19129748	dapagliflozin	461432-26-8	PO
OSP	659	Komoroski 2009	https://www.ncbi.nlm.nih.gov/pubmed/19129748	19129748	dapagliflozin	461432-26-8	PO
OSP	660	Komoroski 2009	https://www.ncbi.nlm.nih.gov/pubmed/19129748	19129748	dapagliflozin	461432-26-8	PO
OSP	661	Komoroski 2009	https://www.ncbi.nlm.nih.gov/pubmed/19129748	19129748	dapagliflozin	461432-26-8	PO
OSP	662	Komoroski 2009	https://www.ncbi.nlm.nih.gov/pubmed/19129748	19129748	dapagliflozin	461432-26-8	PO
OSP	663	Komoroski 2009	https://www.ncbi.nlm.nih.gov/pubmed/19129748	19129748	dapagliflozin	461432-26-8	PO
OSP	690	Goosen 2017	https://www.ifscomm.org/wp-content/uploads/2015/04/2017-06-21-GOOSEN_UGT-DDI_FINAL.pdf		mefenamic acid	61-68-7	PO
OSP	699	Friedman 1986	https://www.ncbi.nlm.nih.gov/pubmed/3567010	3567010	triazolam	28911-01-5	PO
OSP	700	Friedman 1988	https://www.ncbi.nlm.nih.gov/pubmed/3360971	3360971	triazolam	28911-01-5	PO
OSP	703	Greenblatt 1989	https://www.ncbi.nlm.nih.gov/pubmed/2564763	2564763	triazolam	28911-01-5	PO
OSP	704	Greenblatt 1998a	https://www.ncbi.nlm.nih.gov/pubmed/9757151	9757151	triazolam	28911-01-5	PO
OSP	709	Hukkinen 1995	https://www.ncbi.nlm.nih.gov/pubmed/7648762	7648762	triazolam	28911-01-5	PO
OSP	710	Kroboth 1995	https://www.ncbi.nlm.nih.gov/pubmed/7593708	7593708	triazolam	28911-01-5	IV
OSP	711	Kroboth 1995	https://www.ncbi.nlm.nih.gov/pubmed/7593708	7593708	triazolam	28911-01-5	PO
OSP	712	Lilja 2000	https://www.ncbi.nlm.nih.gov/pubmed/11009051	11009051	triazolam	28911-01-5	PO
OSP	713	Moltke 1996	https://www.ncbi.nlm.nih.gov/pubmed/8632299	8632299	triazolam	28911-01-5	PO
OSP	717	Smith 1987	https://www.ncbi.nlm.nih.gov/pubmed/3437069	3437069	triazolam	28911-01-5	IV
OSP	718	Smith 1987	https://www.ncbi.nlm.nih.gov/pubmed/3437069	3437069	triazolam	28911-01-5	IV
OSP	719	Smith 1987	https://www.ncbi.nlm.nih.gov/pubmed/3437069	3437069	triazolam	28911-01-5	IV
OSP	720	Smith 1987	https://www.ncbi.nlm.nih.gov/pubmed/3437069	3437069	triazolam	28911-01-5	IV
OSP	721	Smith 1987	https://www.ncbi.nlm.nih.gov/pubmed/3437069	3437069	triazolam	28911-01-5	IV
OSP	723	Varhe 1996a	https://www.ncbi.nlm.nih.gov/pubmed/8730978	8730978	triazolam	28911-01-5	PO
OSP	724	Varhe 1996b	https://www.ncbi.nlm.nih.gov/pubmed/8612379	8612379	triazolam	28911-01-5	PO
OSP	725	Varhe 1996c	https://www.ncbi.nlm.nih.gov/pubmed/8904618	8904618	triazolam	28911-01-5	PO
OSP	726	Villikka 1997	https://www.ncbi.nlm.nih.gov/pubmed/9024169	9024169	triazolam	28911-01-5	PO
OSP	727	Villikka 1998	https://www.ncbi.nlm.nih.gov/pubmed/9783333	9783333	triazolam	28911-01-5	PO
OSP	728	Adams 1984	https://www.ncbi.nlm.nih.gov/pubmed/6486443	6486443	alprazolam	28981-97-7	IV
OSP	729	Adams 1984	https://www.ncbi.nlm.nih.gov/pubmed/6486443	6486443	alprazolam	28981-97-7	IV
OSP	730	Adams 1984	https://www.ncbi.nlm.nih.gov/pubmed/6486443	6486443	alprazolam	28981-97-7	IV
OSP	731	Adams 1984	https://www.ncbi.nlm.nih.gov/pubmed/6486443	6486443	alprazolam	28981-97-7	IV
OSP	732	Adams 1984	https://www.ncbi.nlm.nih.gov/pubmed/6486443	6486443	alprazolam	28981-97-7	IV
OSP	733	Bertz 1997	https://www.ncbi.nlm.nih.gov/pubmed/9190868	9190868	alprazolam	28981-97-7	IV
OSP	736	Friedman 1991	https://www.ncbi.nlm.nih.gov/pubmed/1881994	1881994	alprazolam	28981-97-7	PO
OSP	737	Greenblatt 1988	https://www.ncbi.nlm.nih.gov/pubmed/3138056	3138056	alprazolam	28981-97-7	PO
OSP	738	Greenblatt 1992	https://www.ncbi.nlm.nih.gov/pubmed/1424422	1424422	alprazolam	28981-97-7	PO
OSP	739	Greenblatt 1998b	https://www.ncbi.nlm.nih.gov/pubmed/9757147	9757147	alprazolam	28981-97-7	PO
OSP	740	Greenblatt 2000	https://www.ncbi.nlm.nih.gov/pubmed/10801241	10801241	alprazolam	28981-97-7	PO
OSP	741	Juhl 1984	https://www.ncbi.nlm.nih.gov/pubmed/6143766	6143766	alprazolam	28981-97-7	PO
OSP	742	Kaplan 1998	https://www.ncbi.nlm.nih.gov/pubmed/9597554	9597554	alprazolam	28981-97-7	PO
OSP	743	Kirkwood 1991	https://www.ncbi.nlm.nih.gov/pubmed/1914376	1914376	alprazolam	28981-97-7	PO
OSP	744	Kroboth 1988	https://www.ncbi.nlm.nih.gov/pubmed/3345619	3345619	alprazolam	28981-97-7	IV
OSP	745	Kroboth 1988	https://www.ncbi.nlm.nih.gov/pubmed/3345619	3345619	alprazolam	28981-97-7	IV
OSP	747	Lin 1988	https://www.ncbi.nlm.nih.gov/pubmed/3146770	3146770	alprazolam	28981-97-7	IV
OSP	748	Lin 1988	https://www.ncbi.nlm.nih.gov/pubmed/3146770	3146770	alprazolam	28981-97-7	PO
OSP	749	Schmider 1999	https://www.ncbi.nlm.nih.gov/pubmed/10634135	10634135	alprazolam	28981-97-7	PO
OSP	750	Schmith 1991	https://www.ncbi.nlm.nih.gov/pubmed/1880224	1880224	alprazolam	28981-97-7	PO
OSP	751	Schmith 1991	https://www.ncbi.nlm.nih.gov/pubmed/1880224	1880224	alprazolam	28981-97-7	PO
OSP	752	Smith 1984	https://www.ncbi.nlm.nih.gov/pubmed/6152055	6152055	alprazolam	28981-97-7	IV
OSP	753	Smith 1984	https://www.ncbi.nlm.nih.gov/pubmed/6152055	6152055	alprazolam	28981-97-7	PO
OSP	754	Wennerholm 2005	https://www.ncbi.nlm.nih.gov/pubmed/15806426	15806426	alprazolam	28981-97-7	PO
OSP	755	Venkatakrishnan 2005	https://www.ncbi.nlm.nih.gov/pubmed/15831776	15831776	alprazolam	28981-97-7	IV
OSP	758	Ferrier 1985	https://www.ncbi.nlm.nih.gov/pubmed/3920934	3920934	alfentanil	71195-58-9	IV
OSP	759	Ferrier 1985	https://www.ncbi.nlm.nih.gov/pubmed/3920934	3920934	alfentanil	71195-58-9	IV
OSP	760	Kharasch 2011b	https://www.ncbi.nlm.nih.gov/pmc/articles/PMC3584707/		alfentanil	71195-58-9	IV
OSP	768	Kharasch 2011b	https://www.ncbi.nlm.nih.gov/pmc/articles/PMC3584707/		alfentanil	71195-58-9	PO
OSP	778	Bartkowski 1989	https://www.ncbi.nlm.nih.gov/pubmed/2501060	2501060	alfentanil	71195-58-9	IV
OSP	787	Mouly 2002	https://www.ncbi.nlm.nih.gov/pubmed/12151999	12151999	efavirenz	154598-52-4	PO
OSP	788	Mouly 2002	https://www.ncbi.nlm.nih.gov/pubmed/12151999	12151999	efavirenz	154598-52-4	PO
OSP	800	Kharasch 2012	https://www.ncbi.nlm.nih.gov/pubmed/22398970	22398970	alfentanil	71195-58-9	PO
OSP	802	Kharasch 2012	https://www.ncbi.nlm.nih.gov/pubmed/22398970	22398970	alfentanil	71195-58-9	IV
OSP	804	Kharasch 2012	https://www.ncbi.nlm.nih.gov/pubmed/22398970	22398970	efavirenz	154598-52-4	PO
OSP	826	Carls 2014	https://www.ncbi.nlm.nih.gov/pubmed/25139487	25139487	erythromycin	114-07-8	PO
OSP	827	Carls 2014	https://www.ncbi.nlm.nih.gov/pubmed/25139487	25139487	erythromycin	114-07-8	PO
OSP	831	Parsons 1977	https://link.springer.com/article/10.1007/BF01639132		erythromycin	114-07-8	PO
OSP	833	Parsons 1977	https://link.springer.com/article/10.1007/BF01639132		erythromycin	114-07-8	PO
OSP	837	Simon 1980	https://www.tandfonline.com/doi/abs/10.1185/03007998009115144		erythromycin	114-07-8	PO
OSP	838	Simon 1980	https://www.tandfonline.com/doi/abs/10.1185/03007998009115144		erythromycin	114-07-8	IV
OSP	839	Yakatan 1979	https://www.ncbi.nlm.nih.gov/pubmed/512842	512842	erythromycin	114-07-8	PO
OSP	840	Yakatan 1979	https://www.ncbi.nlm.nih.gov/pubmed/512842	512842	erythromycin	114-07-8	PO
OSP	841	Yakatan 1979	https://www.ncbi.nlm.nih.gov/pubmed/512842	512842	erythromycin	114-07-8	PO
OSP	842	Yakatan 1979	https://www.ncbi.nlm.nih.gov/pubmed/512842	512842	erythromycin	114-07-8	PO
OSP	843	Yakatan 1979	https://www.ncbi.nlm.nih.gov/pubmed/512842	512842	erythromycin	114-07-8	PO
OSP	845	Yasui 2000	https://www.ncbi.nlm.nih.gov/pubmed/10907671	10907671	alprazolam	28981-97-7	PO
OSP	846	Bartkowski 1993	https://www.ncbi.nlm.nih.gov/pubmed/8439020	8439020	alfentanil	71195-58-9	IV
OSP	849	Rescigno 1996	https://pubmed.ncbi.nlm.nih.gov/9051707/	9051707	mefenamic acid	61-68-7	PO
OSP	850	Rescigno 1996	https://pubmed.ncbi.nlm.nih.gov/9051707/	9051707	mefenamic acid	61-68-7	PO
OSP	851	Rescigno 1996	https://pubmed.ncbi.nlm.nih.gov/9051707/	9051707	mefenamic acid	61-68-7	PO
OSP	868	Shahzadi 2011	https://pubmed.ncbi.nlm.nih.gov/21190921/	21190921	carbamazepine	298-46-4	PO
OSP	876	Pynnönen 1977	https://pubmed.ncbi.nlm.nih.gov/579557/	579557	carbamazepine	298-46-4	PO
OSP	878	Bedada 2015	https://pubmed.ncbi.nlm.nih.gov/25624269/	25624269	carbamazepine	298-46-4	PO
OSP	880	Bedada 2016	https://pubmed.ncbi.nlm.nih.gov/27776366/	27776366	carbamazepine	298-46-4	PO
OSP	898	Dalton 1985a	https://pubmed.ncbi.nlm.nih.gov/3987645/	3987645	carbamazepine	298-46-4	PO
OSP	902	Dalton 1985b	https://pubmed.ncbi.nlm.nih.gov/4085354/	4085354	carbamazepine	298-46-4	PO
OSP	906	Saint-Salvi 1987	https://pubmed.ncbi.nlm.nih.gov/3429380/	3429380	carbamazepine	298-46-4	PO
OSP	908	McLean 2001	https://pubmed.ncbi.nlm.nih.gov/11210399/	11210399	carbamazepine	298-46-4	PO
OSP	909	McLean 2001	https://pubmed.ncbi.nlm.nih.gov/11210399/	11210399	carbamazepine	298-46-4	PO
OSP	925	Morselli 1975	https://link.springer.com/chapter/10.1007/978-3-642-85921-2_17		carbamazepine	298-46-4	PO
OSP	948	Meyer 1992	https://pubmed.ncbi.nlm.nih.gov/1488405/	1488405	carbamazepine	298-46-4	PO
OSP	949	Meyer 1992	https://pubmed.ncbi.nlm.nih.gov/1488405/	1488405	carbamazepine	298-46-4	PO
OSP	950	Meyer 1992	https://pubmed.ncbi.nlm.nih.gov/1488405/	1488405	carbamazepine	298-46-4	PO
OSP	951	Meyer 1992	https://pubmed.ncbi.nlm.nih.gov/1488405/	1488405	carbamazepine	298-46-4	PO
OSP	952	Meyer 1998	https://pubmed.ncbi.nlm.nih.gov/9834004/	9834004	carbamazepine	298-46-4	PO
OSP	953	Meyer 1998	https://pubmed.ncbi.nlm.nih.gov/9834004/	9834004	carbamazepine	298-46-4	PO
OSP	954	Meyer 1998	https://pubmed.ncbi.nlm.nih.gov/9834004/	9834004	carbamazepine	298-46-4	PO
OSP	955	Meyer 1998	https://pubmed.ncbi.nlm.nih.gov/9834004/	9834004	carbamazepine	298-46-4	PO
OSP	956	Kim 2005	https://pubmed.ncbi.nlm.nih.gov/15915352/	15915352	carbamazepine	298-46-4	PO
OSP	964	Gérardin 1976	https://pubmed.ncbi.nlm.nih.gov/1011076/	1011076	carbamazepine	298-46-4	PO
OSP	965	Gérardin 1976	https://pubmed.ncbi.nlm.nih.gov/1011076/	1011076	carbamazepine	298-46-4	PO
OSP	966	Gérardin 1976	https://pubmed.ncbi.nlm.nih.gov/1011076/	1011076	carbamazepine	298-46-4	PO
OSP	972	Gérardin 1990	https://pubmed.ncbi.nlm.nih.gov/2344850/	2344850	carbamazepine	298-46-4	IV
OSP	974	Gérardin 1990	https://pubmed.ncbi.nlm.nih.gov/2344850/	2344850	carbamazepine	298-46-4	IV
OSP	976	Elqidra 2009	https://www.sciencedirect.com/science/article/pii/S1773224704500278		carbamazepine	298-46-4	PO
OSP	977	Elqidra 2009	https://www.sciencedirect.com/science/article/pii/S1773224704500278		carbamazepine	298-46-4	PO
OSP	978	Elqidra 2009	https://www.sciencedirect.com/science/article/pii/S1773224704500278		carbamazepine	298-46-4	PO
OSP	985	Sumi 1987	https://pubmed.ncbi.nlm.nih.gov/3446773/	3446773	carbamazepine	298-46-4	PO
OSP	987	Sumi 1987	https://pubmed.ncbi.nlm.nih.gov/3446773/	3446773	carbamazepine	298-46-4	PO
OSP	995	Wada 1978	https://pubmed.ncbi.nlm.nih.gov/679894/	679894	carbamazepine	298-46-4	PO
OSP	996	Wada 1978	https://pubmed.ncbi.nlm.nih.gov/679894/	679894	carbamazepine	298-46-4	PO
OSP	1003	Levy 1975	https://pubmed.ncbi.nlm.nih.gov/1139857/	1139857	carbamazepine	298-46-4	PO
OSP	1005	Villikka 1997	https://www.ncbi.nlm.nih.gov/pubmed/9024169	9024169	triazolam	28911-01-5	PO
OSP	1006	Villikka 1997	https://www.ncbi.nlm.nih.gov/pubmed/9024169	9024169	triazolam	28911-01-5	PO
OSP	1007	Villikka 1997	https://www.ncbi.nlm.nih.gov/pubmed/9024169	9024169	triazolam	28911-01-5	PO
OSP	1008	Villikka 1997	https://www.ncbi.nlm.nih.gov/pubmed/9024169	9024169	triazolam	28911-01-5	PO
OSP	1009	Villikka 1997	https://www.ncbi.nlm.nih.gov/pubmed/9024169	9024169	triazolam	28911-01-5	PO
OSP	1010	Villikka 1997	https://www.ncbi.nlm.nih.gov/pubmed/9024169	9024169	triazolam	28911-01-5	PO
OSP	1011	Villikka 1997	https://www.ncbi.nlm.nih.gov/pubmed/9024169	9024169	triazolam	28911-01-5	PO
OSP	1012	Villikka 1997	https://www.ncbi.nlm.nih.gov/pubmed/9024169	9024169	triazolam	28911-01-5	PO
OSP	1013	Villikka 1997	https://www.ncbi.nlm.nih.gov/pubmed/9024169	9024169	triazolam	28911-01-5	PO
OSP	1014	Villikka 1997	https://www.ncbi.nlm.nih.gov/pubmed/9024169	9024169	triazolam	28911-01-5	PO
OSP	1025	Yasui 1998	https://www.ncbi.nlm.nih.gov/pubmed/9784084	9784084	alprazolam	28981-97-7	PO
OSP	1027	Varhe 1994	https://www.ncbi.nlm.nih.gov/pubmed/7995001	7995001	triazolam	28911-01-5	PO
OSP	1050	Varhe 1994	https://www.ncbi.nlm.nih.gov/pubmed/7995001	7995001	triazolam	28911-01-5	PO
OSP	1051	Varhe 1994	https://www.ncbi.nlm.nih.gov/pubmed/7995001	7995001	triazolam	28911-01-5	PO
OSP	1052	Varhe 1994	https://www.ncbi.nlm.nih.gov/pubmed/7995001	7995001	triazolam	28911-01-5	PO
OSP	1053	Varhe 1994	https://www.ncbi.nlm.nih.gov/pubmed/7995001	7995001	triazolam	28911-01-5	PO
OSP	1054	Varhe 1994	https://www.ncbi.nlm.nih.gov/pubmed/7995001	7995001	triazolam	28911-01-5	PO
OSP	1055	Varhe 1994	https://www.ncbi.nlm.nih.gov/pubmed/7995001	7995001	triazolam	28911-01-5	PO
OSP	1056	Varhe 1994	https://www.ncbi.nlm.nih.gov/pubmed/7995001	7995001	triazolam	28911-01-5	PO
OSP	1057	Varhe 1994	https://www.ncbi.nlm.nih.gov/pubmed/7995001	7995001	triazolam	28911-01-5	PO
OSP	1058	Varhe 1994	https://www.ncbi.nlm.nih.gov/pubmed/7995001	7995001	triazolam	28911-01-5	PO
OSP	1077	Neuvonen 1996	https://www.ncbi.nlm.nih.gov/pubmed/8841155	8841155	triazolam	28911-01-5	PO
OSP	1083	Neuvonen 1996	https://www.ncbi.nlm.nih.gov/pubmed/8841155	8841155	itraconazole	84625-61-6	PO
OSP	1084	Neuvonen 1996	https://www.ncbi.nlm.nih.gov/pubmed/8841155	8841155	itraconazole	84625-61-6	PO
OSP	1085	Neuvonen 1996	https://www.ncbi.nlm.nih.gov/pubmed/8841155	8841155	itraconazole	84625-61-6	PO
OSP	1086	Lam 2003	https://www.ncbi.nlm.nih.gov/pubmed/14551182	14551182	midazolam	59467-70-8	PO
OSP	1088	Lam 2003	https://www.ncbi.nlm.nih.gov/pubmed/14551182	14551182	midazolam	59467-70-8	PO
OSP	1090	Shin 2013	https://www.ncbi.nlm.nih.gov/pubmed/23784264	23784264	midazolam	59467-70-8	IV
OSP	1093	Shin 2016	https://www.ncbi.nlm.nih.gov/pubmed/27317471	27317471	midazolam	59467-70-8	IV
OSP	1096	Prueksaritanont 2017	https://www.ncbi.nlm.nih.gov/pubmed/27943276	27943276	midazolam	59467-70-8	PO
OSP	1100	Levy 1975	https://pubmed.ncbi.nlm.nih.gov/1139857/	1139857	carbamazepine	298-46-4	PO
OSP	1117	Mwinyi 2004	https://pubmed.ncbi.nlm.nih.gov/15116054/	15116054	pravastatin	81093-37-0	PO
OSP	1118	Mwinyi 2004	https://pubmed.ncbi.nlm.nih.gov/15116054/	15116054	pravastatin	81093-37-0	PO
OSP	1119	Mwinyi 2004	https://pubmed.ncbi.nlm.nih.gov/15116054/	15116054	pravastatin	81093-37-0	PO
OSP	1120	Niemi 2006	https://pubmed.ncbi.nlm.nih.gov/17015053/	17015053	pravastatin	81093-37-0	PO
OSP	1121	Niemi 2006	https://pubmed.ncbi.nlm.nih.gov/17015053/	17015053	pravastatin	81093-37-0	PO
OSP	1122	Niemi 2006	https://pubmed.ncbi.nlm.nih.gov/17015053/	17015053	pravastatin	81093-37-0	PO
OSP	1123	Neuvonen 1998	https://pubmed.ncbi.nlm.nih.gov/9542477/	9542477	pravastatin	81093-37-0	PO
OSP	1125	Kantola 2000	https://pubmed.ncbi.nlm.nih.gov/10952477/	10952477	pravastatin	81093-37-0	PO
OSP	1134	Pan 1991	https://pubmed.ncbi.nlm.nih.gov/1907839/	1907839	pravastatin	81093-37-0	PO
OSP	1135	Keskitalo 2009	https://pubmed.ncbi.nlm.nih.gov/19694740/	19694740	pravastatin	81093-37-0	PO
OSP	1140	Koitabashi 2006	https://pubmed.ncbi.nlm.nih.gov/16412477/	16412477	pravastatin	81093-37-0	PO
OSP	1141	Koitabashi 2006	https://pubmed.ncbi.nlm.nih.gov/16412477/	16412477	pravastatin	81093-37-0	PO
OSP	1161	Kayali 1994	https://pubmed.ncbi.nlm.nih.gov/7737233/	7737233	carbamazepine	298-46-4	PO
OSP	1162	Kayali 1994	https://pubmed.ncbi.nlm.nih.gov/7737233/	7737233	carbamazepine	298-46-4	PO
OSP	1163	Kayali 1994	https://pubmed.ncbi.nlm.nih.gov/7737233/	7737233	carbamazepine	298-46-4	PO
OSP	1165	Sugimoto 2001	https://pubmed.ncbi.nlm.nih.gov/11753267/	11753267	pravastatin	81093-37-0	PO
OSP	1167	Wu 2012	https://pubmed.ncbi.nlm.nih.gov/22114872/	22114872	pravastatin	81093-37-0	PO
OSP	1186	Lilja 1999	https://pubmed.ncbi.nlm.nih.gov/10460065/	10460065	pravastatin	81093-37-0	PO
OSP	1187	Lilja 1999	https://pubmed.ncbi.nlm.nih.gov/10460065/	10460065	pravastatin	81093-37-0	PO
OSP	1197	Kyrklund 2003	https://pubmed.ncbi.nlm.nih.gov/12811363/	12811363	pravastatin	81093-37-0	PO
OSP	1199	Kyrklund 2004	https://pubmed.ncbi.nlm.nih.gov/14748817/	14748817	pravastatin	81093-37-0	PO
OSP	1201	Deng 2009	https://pubmed.ncbi.nlm.nih.gov/19695392/	19695392	pravastatin	81093-37-0	PO
OSP	1202	Deng 2009	https://pubmed.ncbi.nlm.nih.gov/19695392/	19695392	pravastatin	81093-37-0	PO
OSP	1203	Singhvi 1990	https://pubmed.ncbi.nlm.nih.gov/2106337/	2106337	pravastatin	81093-37-0	IV
OSP	1204	Singhvi 1990	https://pubmed.ncbi.nlm.nih.gov/2106337/	2106337	pravastatin	81093-37-0	PO
OSP	1207	Grahnen 1979	https://pubmed.ncbi.nlm.nih.gov/520401/	520401	cimetidine	51481-61-9	IV
OSP	1208	Grahnen 1979	https://pubmed.ncbi.nlm.nih.gov/520401/	520401	cimetidine	51481-61-9	IV
OSP	1209	Grahnen 1979	https://pubmed.ncbi.nlm.nih.gov/520401/	520401	cimetidine	51481-61-9	IV
OSP	1211	Grahnen 1979	https://pubmed.ncbi.nlm.nih.gov/520401/	520401	cimetidine	51481-61-9	PO
OSP	1212	Grahnen 1979	https://pubmed.ncbi.nlm.nih.gov/520401/	520401	cimetidine	51481-61-9	PO
OSP	1213	Grahnen 1979	https://pubmed.ncbi.nlm.nih.gov/520401/	520401	cimetidine	51481-61-9	PO
OSP	1215	Larsson 1982	https://pubmed.ncbi.nlm.nih.gov/7059413/	7059413	cimetidine	51481-61-9	IV
OSP	1219	Bodemar 1981	https://pubmed.ncbi.nlm.nih.gov/7249489/	7249489	cimetidine	51481-61-9	IV
OSP	1220	Bodemar 1981	https://pubmed.ncbi.nlm.nih.gov/7249489/	7249489	cimetidine	51481-61-9	PO
OSP	1221	Bodemar 1981	https://pubmed.ncbi.nlm.nih.gov/7249489/	7249489	cimetidine	51481-61-9	PO
OSP	1222	Bodemar 1981	https://pubmed.ncbi.nlm.nih.gov/7249489/	7249489	cimetidine	51481-61-9	PO
OSP	1231	Morgan 1983	https://pubmed.ncbi.nlm.nih.gov/6617722/	6617722	cimetidine	51481-61-9	IV
OSP	1232	Morgan 1983	https://pubmed.ncbi.nlm.nih.gov/6617722/	6617722	cimetidine	51481-61-9	IV
OSP	1233	Lebert 1981	https://pubmed.ncbi.nlm.nih.gov/6269789/	6269789	cimetidine	51481-61-9	IV
OSP	1306	Kanto 1981	https://pubmed.ncbi.nlm.nih.gov/7272182/	7272182	cimetidine	51481-61-9	PO
OSP	1309	D'Angio 1986	https://pubmed.ncbi.nlm.nih.gov/3755052/	3755052	cimetidine	51481-61-9	PO
OSP	1310	D'Angio 1986	https://pubmed.ncbi.nlm.nih.gov/3755052/	3755052	cimetidine	51481-61-9	PO
OSP	1311	D'Angio 1986	https://pubmed.ncbi.nlm.nih.gov/3755052/	3755052	cimetidine	51481-61-9	PO
OSP	1312	D'Angio 1986	https://pubmed.ncbi.nlm.nih.gov/3755052/	3755052	cimetidine	51481-61-9	PO
OSP	1313	D'Angio 1986	https://pubmed.ncbi.nlm.nih.gov/3755052/	3755052	cimetidine	51481-61-9	PO
OSP	1314	D'Angio 1986	https://pubmed.ncbi.nlm.nih.gov/3755052/	3755052	cimetidine	51481-61-9	PO
OSP	1316	Somogyi 1981	https://pubmed.ncbi.nlm.nih.gov/7238562/	7238562	cimetidine	51481-61-9	PO
OSP	1331	Abernethy 1983	https://pubmed.ncbi.nlm.nih.gov/6137021/	6137021	alprazolam	28981-97-7	PO
OSP	1335	Friedman 1988	https://pubmed.ncbi.nlm.nih.gov/3360971/	3360971	triazolam	28911-01-5	PO
OSP	1343	Kienlen 1993	https://link.springer.com/article/10.1007/BF03259596		alfentanil	71195-58-9	IV
OSP	1361	Chattopadhyay 2018	https://pubmed.ncbi.nlm.nih.gov/30171692/	30171692	midazolam	59467-70-8	PO
OSP	1364	Ahonen 1997	https://pubmed.ncbi.nlm.nih.gov/9049584/	9049584	fluconazole	86386-73-4	IV
OSP	1365	Ahonen 1997	https://pubmed.ncbi.nlm.nih.gov/9049584/	9049584	fluconazole	86386-73-4	PO
OSP	1366	Brammer 1990	https://pubmed.ncbi.nlm.nih.gov/2184510/	2184510	fluconazole	86386-73-4	IV
OSP	1367	Brammer 1990	https://pubmed.ncbi.nlm.nih.gov/2184510/	2184510	fluconazole	86386-73-4	PO
OSP	1371	Palkama 1998	https://pubmed.ncbi.nlm.nih.gov/9661572/	9661572	fluconazole	86386-73-4	IV
OSP	1372	Palkama 1998	https://pubmed.ncbi.nlm.nih.gov/9661572/	9661572	fluconazole	86386-73-4	PO
OSP	1373	Ripa 1993	https://pubmed.ncbi.nlm.nih.gov/8444063/	8444063	fluconazole	86386-73-4	IV
OSP	1374	Shiba 1990	https://pubmed.ncbi.nlm.nih.gov/2379224/	2379224	fluconazole	86386-73-4	IV
OSP	1375	Shiba 1990	https://pubmed.ncbi.nlm.nih.gov/2379224/	2379224	fluconazole	86386-73-4	IV
OSP	1378	Shiba 1990	https://pubmed.ncbi.nlm.nih.gov/2379224/	2379224	fluconazole	86386-73-4	PO
OSP	1379	Shiba 1990	https://pubmed.ncbi.nlm.nih.gov/2379224/	2379224	fluconazole	86386-73-4	PO
OSP	1380	Shiba 1990	https://pubmed.ncbi.nlm.nih.gov/2379224/	2379224	fluconazole	86386-73-4	PO
OSP	1385	Yeates 1994	https://pubmed.ncbi.nlm.nih.gov/7946940/	7946940	fluconazole	86386-73-4	IV
OSP	1386	Brammer 1991	https://pubmed.ncbi.nlm.nih.gov/1680653/	1680653	fluconazole	86386-73-4	PO
OSP	1387	Thorpe 1990	https://pubmed.ncbi.nlm.nih.gov/2291673/	2291673	fluconazole	86386-73-4	PO
OSP	1456	Furukori 1998	https://pubmed.ncbi.nlm.nih.gov/9536449/	9536449	alprazolam	28981-97-7	PO
OSP	1458	Caraco 1995	https://pubmed.ncbi.nlm.nih.gov/8547729/	8547729	carbamazepine	298-46-4	PO
OSP	2000	van Dyk 2018	https://www.ncbi.nlm.nih.gov/pubmed/29572563	29572563	midazolam	59467-70-8	PO
OSP	2001	van Dyk 2018	https://www.ncbi.nlm.nih.gov/pubmed/29572563	29572563	midazolam	59467-70-8	PO
OSP	2040	Katzenmaier 2010	https://www.ncbi.nlm.nih.gov/pubmed/20680253	20680253	midazolam	59467-70-8	PO
OSP	2042	Mikus 2017	https://www.ncbi.nlm.nih.gov/pubmed/28194792	28194792	midazolam	59467-70-8	PO
OSP	2055	Barbarash 1988	https://www.ncbi.nlm.nih.gov/pubmed/3180898	3180898	verapamil	52-53-9	IV
OSP	2057	Barbarash 1988	https://www.ncbi.nlm.nih.gov/pubmed/3180898	3180898	verapamil	52-53-9	PO
OSP	2059	Johnston 1981	https://www.ncbi.nlm.nih.gov/pubmed/7295469	7295469	verapamil	52-53-9	IV
OSP	2060	Johnston 1981	https://www.ncbi.nlm.nih.gov/pubmed/7295469	7295469	verapamil	52-53-9	PO
OSP	2061	McAllister 1982	https://www.ncbi.nlm.nih.gov/pubmed/7060323	7060323	verapamil	52-53-9	IV
OSP	2062	McAllister 1982	https://www.ncbi.nlm.nih.gov/pubmed/7060323	7060323	verapamil	52-53-9	PO
OSP	2063	McAllister 1982	https://www.ncbi.nlm.nih.gov/pubmed/7060323	7060323	verapamil	52-53-9	PO
OSP	2064	McAllister 1982	https://www.ncbi.nlm.nih.gov/pubmed/7060323	7060323	verapamil	52-53-9	PO
OSP	2065	Maeda 2011	https://www.ncbi.nlm.nih.gov/pubmed/21716273	21716273	verapamil	52-53-9	PO
OSP	2066	Maeda 2011	https://www.ncbi.nlm.nih.gov/pubmed/21716273	21716273	verapamil	52-53-9	PO
OSP	2067	Maeda 2011	https://www.ncbi.nlm.nih.gov/pubmed/21716273	21716273	verapamil	52-53-9	PO
OSP	2068	Maeda 2011	https://www.ncbi.nlm.nih.gov/pubmed/21716273	21716273	verapamil	52-53-9	PO
OSP	2069	Hla 1987	https://www.ncbi.nlm.nih.gov/pubmed/3435694	3435694	verapamil	52-53-9	PO
OSP	2075	Karim 1995	https://www.ncbi.nlm.nih.gov/pubmed/7648767	7648767	verapamil	52-53-9	PO
OSP	2077	Shand 1981	https://www.ncbi.nlm.nih.gov/pubmed/7297027	7297027	verapamil	52-53-9	PO
OSP	2080	Streit 2005	https://pubmed.ncbi.nlm.nih.gov/15692829/	15692829	verapamil	52-53-9	IV
OSP	3001	Ochs 1978	https://pubmed.ncbi.nlm.nih.gov/742116/	742116	digoxin	20830-75-5	IV
OSP	3002	Verstuyft 2003	https://pubmed.ncbi.nlm.nih.gov/12545143/	12545143	digoxin	20830-75-5	PO
OSP	3009	Wagner 1981	https://pubmed.ncbi.nlm.nih.gov/7277206/	7277206	digoxin	20830-75-5	IV
OSP	3010	Wagner 1981	https://pubmed.ncbi.nlm.nih.gov/7277206/	7277206	digoxin	20830-75-5	IV
OSP	3011	Wagner 1981	https://pubmed.ncbi.nlm.nih.gov/7277206/	7277206	digoxin	20830-75-5	IV
OSP	3012	Wagner 1981	https://pubmed.ncbi.nlm.nih.gov/7277206/	7277206	digoxin	20830-75-5	PO
OSP	3013	Ding 2004	https://pubmed.ncbi.nlm.nih.gov/15229466/	15229466	digoxin	20830-75-5	IV
OSP	3027	Tsutsumi 2002	https://pubmed.ncbi.nlm.nih.gov/12362931/	12362931	digoxin	20830-75-5	IV
OSP	3035	Eckermann 2012	https://pubmed.ncbi.nlm.nih.gov/21257799/	21257799	digoxin	20830-75-5	PO
OSP	3041	Hawyard 1978	https://pubmed.ncbi.nlm.nih.gov/666950/	666950	digoxin	20830-75-5	PO
OSP	3043	Martin 1997	https://pubmed.ncbi.nlm.nih.gov/9205830/	9205830	digoxin	20830-75-5	PO
OSP	3045	Oosterhuis 1991	https://pubmed.ncbi.nlm.nih.gov/1954072/	1954072	digoxin	20830-75-5	PO
OSP	3047	Ragueneau 1999	https://pubmed.ncbi.nlm.nih.gov/10510161/	10510161	digoxin	20830-75-5	PO
OSP	3049	Tayrouz 2003	https://pubmed.ncbi.nlm.nih.gov/12732840/	12732840	digoxin	20830-75-5	PO
OSP	3051	Westphal 2000	https://pubmed.ncbi.nlm.nih.gov/10945310/	10945310	digoxin	20830-75-5	PO
OSP	3070	Ochs 1978	https://pubmed.ncbi.nlm.nih.gov/742116/	742116	digoxin	20830-75-5	IV
OSP	3072	Ochs 1978	https://pubmed.ncbi.nlm.nih.gov/742116/	742116	digoxin	20830-75-5	IV
OSP	5117	Boekh 1988	https://www.ncbi.nlm.nih.gov/pubmed/3279907	3279907	vancomycin	1404-90-6	IV
OSP	5118	Boekh 1988	https://www.ncbi.nlm.nih.gov/pubmed/3279907	3279907	vancomycin	1404-90-6	IV
OSP	5127	Bovill 1984	https://www.ncbi.nlm.nih.gov/pubmed/6238552	6238552	sufentanil	56030-54-7	IV
OSP	5128	Willsie 2015	https://www.ncbi.nlm.nih.gov/pubmed/25544247	25544247	sufentanil	56030-54-7	IV
OSP	5177	Meistelman 1987	https://www.ncbi.nlm.nih.gov/pubmed/3099603	3099603	alfentanil	71195-58-9	IV
OSP	5196	Goresky 1987	https://www.ncbi.nlm.nih.gov/pubmed/3118743	3118743	alfentanil	71195-58-9	IV
OSP	5288	Knorr 2000	https://www.ncbi.nlm.nih.gov/pubmed/10984399	10984399	montelukast	158966-92-8	PO
OSP	5289	Knorr 2000	https://www.ncbi.nlm.nih.gov/pubmed/10984399	10984399	montelukast	158966-92-8	PO
OSP	5290	Knorr 2000	https://www.ncbi.nlm.nih.gov/pubmed/10984399	10984399	montelukast	158966-92-8	PO
OSP	5291	Knorr 2000	https://www.ncbi.nlm.nih.gov/pubmed/10984399	10984399	montelukast	158966-92-8	PO
OSP	5293	Fey 2014	https://www.ncbi.nlm.nih.gov/pubmed/25250173	25250173	montelukast	158966-92-8	PO
OSP	5294	Fey 2014	https://www.ncbi.nlm.nih.gov/pubmed/25250173	25250173	montelukast	158966-92-8	PO
OSP	5295	Iwamoto 2008	https://www.ncbi.nlm.nih.gov/pubmed/19143531	19143531	raltegravir	518048-05-0	PO
OSP	5300	Kassahun 2007	https://www.ncbi.nlm.nih.gov/pubmed/17591678	17591678	raltegravir	518048-05-0	PO
OSP	5411	Cheng 1996	https://www.ncbi.nlm.nih.gov/pubmed/8692739	8692739	montelukast	158966-92-8	IV
OSP	5439	Iwamoto 2008	https://www.ncbi.nlm.nih.gov/pubmed/17713476_x000D__x000D_	17713476	raltegravir	518048-05-0	PO
OSP	5440	Iwamoto 2008	https://www.ncbi.nlm.nih.gov/pubmed/17713476_x000D__x000D_	17713476	raltegravir	518048-05-0	PO
OSP	5441	Iwamoto 2008	https://www.ncbi.nlm.nih.gov/pubmed/17713476_x000D__x000D_	17713476	raltegravir	518048-05-0	PO
OSP	5442	Iwamoto 2008	https://www.ncbi.nlm.nih.gov/pubmed/17713476_x000D__x000D_	17713476	raltegravir	518048-05-0	PO
OSP	5443	Iwamoto 2008	https://www.ncbi.nlm.nih.gov/pubmed/17713476_x000D__x000D_	17713476	raltegravir	518048-05-0	PO
OSP	5444	Iwamoto 2008	https://www.ncbi.nlm.nih.gov/pubmed/17713476_x000D__x000D_	17713476	raltegravir	518048-05-0	PO
OSP	5445	Iwamoto 2008	https://www.ncbi.nlm.nih.gov/pubmed/17713476_x000D__x000D_	17713476	raltegravir	518048-05-0	PO
OSP	5446	Iwamoto 2008	https://www.ncbi.nlm.nih.gov/pubmed/17713476_x000D__x000D_	17713476	raltegravir	518048-05-0	PO
OSP	5447	Iwamoto 2008	https://www.ncbi.nlm.nih.gov/pubmed/17713476_x000D__x000D_	17713476	raltegravir	518048-05-0	PO
OSP	5448	Wenning 2009	https://www.ncbi.nlm.nih.gov/pubmed/19433563_x000D__x000D_	19433563	raltegravir	518048-05-0	PO
OSP	5449	Larson 2013	https://www.ncbi.nlm.nih.gov/pubmed/24600298	24600298	raltegravir	518048-05-0	PO
OSP	10005	Yu 2001	https://pubmed.ncbi.nlm.nih.gov/11309556/	11309556	moclobemide	71320-77-9	PO
OSP	7004	Back 1979	https://pubmed.ncbi.nlm.nih.gov/509953/	509953	ethinylestradiol	57-63-6	PO
OSP	7006	Orme 1991			ethinylestradiol	57-63-6	IV
OSP	7009	Orme 1991			ethinylestradiol	57-63-6	PO
OSP	7012	Kuhnz 1996	https://pubmed.ncbi.nlm.nih.gov/8737765/	8737765	ethinylestradiol	57-63-6	IV
OSP	7013	Goebelsmann 1986	https://pubmed.ncbi.nlm.nih.gov/3096634/	3096634	ethinylestradiol	57-63-6	PO
OSP	7014	Goebelsmann 1986	https://pubmed.ncbi.nlm.nih.gov/3096634/	3096634	ethinylestradiol	57-63-6	PO
OSP	7015	Stanczyk 1983	https://pubmed.ncbi.nlm.nih.gov/6641224/	6641224	ethinylestradiol	57-63-6	PO
OSP	7016	Stanczyk 1983	https://pubmed.ncbi.nlm.nih.gov/6641224/	6641224	ethinylestradiol	57-63-6	PO
OSP	7017	Zhang 2017	https://pubmed.ncbi.nlm.nih.gov/28331292/	28331292	ethinylestradiol	57-63-6	PO
OSP	7022	Timmer 2000	https://pubmed.ncbi.nlm.nih.gov/11020137/	11020137	ethinylestradiol	57-63-6	PO
OSP	8001	Carillo 1996	https://pubmed.ncbi.nlm.nih.gov/8823236/		fluvoxamine	54739-18-3	PO
OSP	8002	Carillo 1996	https://pubmed.ncbi.nlm.nih.gov/8823236/		fluvoxamine	54739-18-3	PO
OSP	8004	Spigset 1997	https://pubmed.ncbi.nlm.nih.gov/9174682/	9174682	fluvoxamine	54739-18-3	PO
OSP	8005	Spigset 1997	https://pubmed.ncbi.nlm.nih.gov/9174682/	9174682	fluvoxamine	54739-18-3	PO
OSP	8006	Iga 2015	https://pubmed.ncbi.nlm.nih.gov/25558834/	25558834	fluvoxamine	54739-18-3	IV
OSP	8007	Iga 2015	https://pubmed.ncbi.nlm.nih.gov/25558834/	25558834	fluvoxamine	54739-18-3	PO
OSP	8008	Orlando 2009	https://www.ncbi.nlm.nih.gov/pmc/articles/PMC2829698/		fluvoxamine	54739-18-3	PO
OSP	8010	DeVries 1993	https://onlinelibrary.wiley.com/doi/abs/10.1002/bdd.2510140403		fluvoxamine	54739-18-3	PO
OSP	8011	DeVries 1993	https://onlinelibrary.wiley.com/doi/abs/10.1002/bdd.2510140403		fluvoxamine	54739-18-3	PO
OSP	8012	DeVries 1993	https://onlinelibrary.wiley.com/doi/abs/10.1002/bdd.2510140403		fluvoxamine	54739-18-3	PO
OSP	8013	Kunii 2005	https://pubmed.ncbi.nlm.nih.gov/15905806/	15905806	fluvoxamine	54739-18-3	PO
OSP	8014	Fukasawa 2006	https://pubmed.ncbi.nlm.nih.gov/16778712/	16778712	fluvoxamine	54739-18-3	PO
OSP	8017	FDA ClinPharmReview LuvoxCR	digitalcollections.ohsu.edu/downloads/6m311p63g?locale=en		fluvoxamine	54739-18-3	PO
OSP	9001	Campbell 1978	https://pubmed.ncbi.nlm.nih.gov/698033/	698033	mexiletine	31828-71-4	IV
OSP	9002	Campbell 1978	https://pubmed.ncbi.nlm.nih.gov/698033/	698033	mexiletine	31828-71-4	IV
OSP	9003	Campbell 1978	https://pubmed.ncbi.nlm.nih.gov/698033/	698033	mexiletine	31828-71-4	PO
OSP	9004	Begg 1982	https://www.ncbi.nlm.nih.gov/pmc/articles/PMC1427733/		mexiletine	31828-71-4	PO
OSP	9005	Begg 1982	https://www.ncbi.nlm.nih.gov/pmc/articles/PMC1427733/		mexiletine	31828-71-4	PO
OSP	9006	Begg 1982	https://www.ncbi.nlm.nih.gov/pmc/articles/PMC1427733/		mexiletine	31828-71-4	PO
OSP	9007	Begg 1982	https://www.ncbi.nlm.nih.gov/pmc/articles/PMC1427733/		mexiletine	31828-71-4	PO
OSP	9008	Begg 1982	https://www.ncbi.nlm.nih.gov/pmc/articles/PMC1427733/		mexiletine	31828-71-4	PO
OSP	9009	Begg 1982	https://www.ncbi.nlm.nih.gov/pmc/articles/PMC1427733/		mexiletine	31828-71-4	PO
OSP	9012	Pringle 1986	https://www.ncbi.nlm.nih.gov/pmc/articles/PMC1400855/		mexiletine	31828-71-4	PO
OSP	9013	Pringle 1986	https://www.ncbi.nlm.nih.gov/pmc/articles/PMC1400855/		mexiletine	31828-71-4	PO
OSP	9014	Pringle 1986	https://www.ncbi.nlm.nih.gov/pmc/articles/PMC1400855/		mexiletine	31828-71-4	PO
OSP	9015	Pringle 1986	https://www.ncbi.nlm.nih.gov/pmc/articles/PMC1400855/		mexiletine	31828-71-4	PO
OSP	9016	Pringle 1986	https://www.ncbi.nlm.nih.gov/pmc/articles/PMC1400855/		mexiletine	31828-71-4	PO
OSP	9017	Kusumoto 1998	https://pubmed.ncbi.nlm.nih.gov/9496401/	9496401	mexiletine	31828-71-4	PO
OSP	9018	Pentikäinen 1984	https://pubmed.ncbi.nlm.nih.gov/6199590/	6199590	mexiletine	31828-71-4	IV
OSP	9019	Pentikäinen 1984	https://pubmed.ncbi.nlm.nih.gov/6199590/	6199590	mexiletine	31828-71-4	IV
OSP	9020	Pentikäinen 1984	https://pubmed.ncbi.nlm.nih.gov/6199590/	6199590	mexiletine	31828-71-4	IV
OSP	9021	Joeres 1987	https://www.sciencedirect.com/science/article/pii/0163725887900465		mexiletine	31828-71-4	PO
OSP	10001	Gram 1995	https://pubmed.ncbi.nlm.nih.gov/7781267/	7781267	moclobemide	71320-77-9	PO
OSP	10002	Gram 1995	https://pubmed.ncbi.nlm.nih.gov/7781267/	7781267	moclobemide	71320-77-9	PO
OSP	10006	Yu 2001	https://pubmed.ncbi.nlm.nih.gov/11309556/	11309556	moclobemide	71320-77-9	PO
OSP	10007	Wiesel 1985	https://pubmed.ncbi.nlm.nih.gov/3987791/	3987791	moclobemide	71320-77-9	PO
OSP	10008	Wiesel 1985	https://pubmed.ncbi.nlm.nih.gov/3987791/	3987791	moclobemide	71320-77-9	PO
OSP	10009	Wiesel 1985	https://pubmed.ncbi.nlm.nih.gov/3987791/	3987791	moclobemide	71320-77-9	PO
OSP	10011	Dingemanse 1998	https://pubmed.ncbi.nlm.nih.gov/9585794/		moclobemide	71320-77-9	PO
OSP	10014	Guentert 1990	https://onlinelibrary.wiley.com/doi/abs/10.1111/j.1600-0447.1990.tb05345.x		moclobemide	71320-77-9	PO
OSP	10015	Raaflaub 1984	https://pubmed.ncbi.nlm.nih.gov/6538424/	6538424	moclobemide	71320-77-9	PO
OSP	10016	Raaflaub 1984	https://pubmed.ncbi.nlm.nih.gov/6538424/	6538424	moclobemide	71320-77-9	PO
OSP	10017	Raaflaub 1984	https://pubmed.ncbi.nlm.nih.gov/6538424/	6538424	moclobemide	71320-77-9	PO
OSP	10018	Raaflaub 1984	https://pubmed.ncbi.nlm.nih.gov/6538424/	6538424	moclobemide	71320-77-9	PO
OSP	10019	Raaflaub 1984	https://pubmed.ncbi.nlm.nih.gov/6538424/	6538424	moclobemide	71320-77-9	PO
OSP	10020	Raaflaub 1984	https://pubmed.ncbi.nlm.nih.gov/6538424/	6538424	moclobemide	71320-77-9	PO
OSP	10021	Raaflaub 1984	https://pubmed.ncbi.nlm.nih.gov/6538424/	6538424	moclobemide	71320-77-9	IV
OSP	10022	Raaflaub 1984	https://pubmed.ncbi.nlm.nih.gov/6538424/	6538424	moclobemide	71320-77-9	IV
OSP	10023	Raaflaub 1984	https://pubmed.ncbi.nlm.nih.gov/6538424/	6538424	moclobemide	71320-77-9	IV
OSP	10024	Raaflaub 1984	https://pubmed.ncbi.nlm.nih.gov/6538424/	6538424	moclobemide	71320-77-9	IV
OSP	10025	Raaflaub 1984	https://pubmed.ncbi.nlm.nih.gov/6538424/	6538424	moclobemide	71320-77-9	IV
OSP	10026	Raaflaub 1984	https://pubmed.ncbi.nlm.nih.gov/6538424/	6538424	moclobemide	71320-77-9	IV
OSP	11001	Andersson 1990	https://link.springer.com/article/10.1007/BF03259205		omeprazole	73590-58-6	IV
OSP	11002	Andersson 1990	https://link.springer.com/article/10.1007/BF03259205		omeprazole	73590-58-6	IV
OSP	11003	Andersson 1990	https://link.springer.com/article/10.1007/BF03259205		omeprazole	73590-58-6	PO
OSP	11004	Andersson 1990	https://link.springer.com/article/10.1007/BF03259205		omeprazole	73590-58-6	PO
OSP	16000	Lundahl 1997	https://pubmed.ncbi.nlm.nih.gov/9174684/	9174684	felodipine	72509-76-3	PO
OSP	16001	Lundahl 1997	https://pubmed.ncbi.nlm.nih.gov/9174684/	9174684	felodipine	72509-76-3	IV
OSP	16002	Edgar 1987	https://pubmed.ncbi.nlm.nih.gov/3327676/	3327676	felodipine	72509-76-3	PO
OSP	16003	Edgar 1987	https://pubmed.ncbi.nlm.nih.gov/3327676/	3327676	felodipine	72509-76-3	PO
OSP	16004	Edgar 1987	https://pubmed.ncbi.nlm.nih.gov/3327676/	3327676	felodipine	72509-76-3	PO
OSP	16005	Bailey 1996	https://pubmed.ncbi.nlm.nih.gov/8689808/	8689808	felodipine	72509-76-3	PO
OSP	16006	Jalava 1997	https://pubmed.ncbi.nlm.nih.gov/9129558/	9129558	felodipine	72509-76-3	PO
OSP	16013	Gelal 2005	https://pubmed.ncbi.nlm.nih.gov/15592925/	15592925	felodipine	72509-76-3	PO
OSP	16014	Bailey 2003	https://pubmed.ncbi.nlm.nih.gov/12811362/	12811362	felodipine	72509-76-3	PO
OSP	16015	Bailey 2000	https://pubmed.ncbi.nlm.nih.gov/11103749/	11103749	felodipine	72509-76-3	PO
OSP	16016	Bailey 1998	https://pubmed.ncbi.nlm.nih.gov/9757148/	9757148	felodipine	72509-76-3	PO
OSP	16017	Guo 2007	https://pubmed.ncbi.nlm.nih.gov/17691921/	17691921	felodipine	72509-76-3	PO
OSP	16018	Dresser 2002	https://pubmed.ncbi.nlm.nih.gov/12235445/	12235445	felodipine	72509-76-3	PO
OSP	16020	Madsen 1996	https://pubmed.ncbi.nlm.nih.gov/8737760/	8737760	felodipine	72509-76-3	PO
OSP	16022	Dresser 2017	https://pubmed.ncbi.nlm.nih.gov/28971609/	28971609	felodipine	72509-76-3	PO
OSP	16025	Dresser 2000	https://pubmed.ncbi.nlm.nih.gov/10945313/	10945313	felodipine	72509-76-3	PO
OSP	16027	Bailey 1993	https://pubmed.ncbi.nlm.nih.gov/8513655/	8513655	felodipine	72509-76-3	PO
OSP	16028	Goosen 2004	https://pubmed.ncbi.nlm.nih.gov/15592332/	15592332	felodipine	72509-76-3	PO
OSP	16029	Edgar 1992	https://pubmed.ncbi.nlm.nih.gov/1577050/	1577050	felodipine	72509-76-3	PO
OSP	16031	Abdelkawy 2016	https://pubmed.ncbi.nlm.nih.gov/27550653/	27550653	sildenafil	139755-83-2	PO
OSP	16032	Al-Ghazawi 2010	https://pubmed.ncbi.nlm.nih.gov/19830413/	19830413	sildenafil	139755-83-2	PO
OSP	16034	Gillen 2017	https://pubmed.ncbi.nlm.nih.gov/28067999/	28067999	sildenafil	139755-83-2	PO
OSP	16035	Gillen 2017	https://pubmed.ncbi.nlm.nih.gov/28067999/	28067999	sildenafil	139755-83-2	PO
OSP	16036	Gillen 2017	https://pubmed.ncbi.nlm.nih.gov/28067999/	28067999	sildenafil	139755-83-2	PO
OSP	16037	Gillen 2017	https://pubmed.ncbi.nlm.nih.gov/28067999/	28067999	sildenafil	139755-83-2	PO
OSP	16039	Hedaya 2006	https://pubmed.ncbi.nlm.nih.gov/16372380/	16372380	sildenafil	139755-83-2	PO
OSP	16040	Jetter 2002	https://pubmed.ncbi.nlm.nih.gov/11823754/	11823754	sildenafil	139755-83-2	PO
OSP	16041	Jetter 2005	https://pubmed.ncbi.nlm.nih.gov/16198665/	16198665	sildenafil	139755-83-2	PO
OSP	16042	Jetter 2005	https://pubmed.ncbi.nlm.nih.gov/16198665/	16198665	sildenafil	139755-83-2	PO
OSP	16043	Jetter 2005	https://pubmed.ncbi.nlm.nih.gov/16198665/	16198665	sildenafil	139755-83-2	PO
OSP	16044	Lee 2021	https://pubmed.ncbi.nlm.nih.gov/33348240/	33348240	sildenafil	139755-83-2	PO
OSP	16045	Lee 2021	https://pubmed.ncbi.nlm.nih.gov/33348240/	33348240	sildenafil	139755-83-2	PO
OSP	16046	Mora-Peris 2015	https://pubmed.ncbi.nlm.nih.gov/25693997/	25693997	sildenafil	139755-83-2	PO
OSP	16048	Muirhead 2002a	https://pubmed.ncbi.nlm.nih.gov/11879258/	11879258	sildenafil	139755-83-2	PO
OSP	16049	Muirhead 2000	https://pubmed.ncbi.nlm.nih.gov/10930961/	10930961	sildenafil	139755-83-2	PO
OSP	16050	Muirhead 2000	https://pubmed.ncbi.nlm.nih.gov/10930961/	10930961	sildenafil	139755-83-2	PO
OSP	16051	Murtadha 2021	https://pubmed.ncbi.nlm.nih.gov/34199328/	34199328	sildenafil	139755-83-2	PO
OSP	16052	Nichols 2002	https://pubmed.ncbi.nlm.nih.gov/11879254/	11879254	sildenafil	139755-83-2	PO
OSP	16053	Nichols 2002	https://pubmed.ncbi.nlm.nih.gov/11879254/	11879254	sildenafil	139755-83-2	IV
OSP	16054	Nichols 2002	https://pubmed.ncbi.nlm.nih.gov/11879254/	11879254	sildenafil	139755-83-2	PO
OSP	16055	Nichols 2002	https://pubmed.ncbi.nlm.nih.gov/11879254/	11879254	sildenafil	139755-83-2	PO
OSP	16056	Sekar 2008	https://pubmed.ncbi.nlm.nih.gov/18598093/	18598093	sildenafil	139755-83-2	PO
OSP	16058	Spence 2008	https://pubmed.ncbi.nlm.nih.gov/18832294/	18832294	sildenafil	139755-83-2	PO
OSP	16059	Walker 1999	https://pubmed.ncbi.nlm.nih.gov/10219969/	10219969	sildenafil	139755-83-2	PO
OSP	16060	Wilner 2002	https://pubmed.ncbi.nlm.nih.gov/11879257/	11879257	sildenafil	139755-83-2	PO
OSP	16061	Wilner 2002	https://pubmed.ncbi.nlm.nih.gov/11879257/	11879257	sildenafil	139755-83-2	PO
OSP	16070	Muirhead 2002a	https://pubmed.ncbi.nlm.nih.gov/11879258/	11879258	sildenafil	139755-83-2	PO
OSP	16074	Muirhead 2002b	https://pubmed.ncbi.nlm.nih.gov/11879255/	11879255	sildenafil	139755-83-2	IV
OSP	16075	Muirhead 2002b	https://pubmed.ncbi.nlm.nih.gov/11879255/	11879255	sildenafil	139755-83-2	IV
OSP	16076	Muirhead 2002b	https://pubmed.ncbi.nlm.nih.gov/11879255/	11879255	sildenafil	139755-83-2	IV
OSP	16077	FDA review, Study 148-203	https://www.accessdata.fda.gov/drugsatfda_docs/nda/2009/022473s000_ClinPharmR.pdf		sildenafil	139755-83-2	IV
OSP	16078	FDA review, Study 148-203	https://www.accessdata.fda.gov/drugsatfda_docs/nda/2009/022473s000_ClinPharmR.pdf		sildenafil	139755-83-2	IV
OSP	16079	FDA review, Study 148-203	https://www.accessdata.fda.gov/drugsatfda_docs/nda/2009/022473s000_ClinPharmR.pdf		sildenafil	139755-83-2	IV
OSP	16080	Eichelbaum 1984	https://pubmed.ncbi.nlm.nih.gov/6721991/	6721991	r-verapamil	38321-02-7	IV
OSP	16081	Eichelbaum 1984	https://pubmed.ncbi.nlm.nih.gov/6721991/	6721991	r-verapamil	38321-02-7	IV
OSP	16082	Eichelbaum 1984	https://pubmed.ncbi.nlm.nih.gov/6721991/	6721991	r-verapamil	38321-02-7	IV
OSP	16083	Eichelbaum 1984	https://pubmed.ncbi.nlm.nih.gov/6721991/	6721991	s-verapamil	36622-29-4	IV
OSP	16084	Eichelbaum 1984	https://pubmed.ncbi.nlm.nih.gov/6721991/	6721991	s-verapamil	36622-29-4	IV
OSP	16085	Eichelbaum 1984	https://pubmed.ncbi.nlm.nih.gov/6721991/	6721991	s-verapamil	36622-29-4	IV
OSP	16101	Mooy et al. 1985	https://pubmed.ncbi.nlm.nih.gov/4029246/	4029246	verapamil	52-53-9	IV
OSP	16104	Mooy et al. 1985	https://pubmed.ncbi.nlm.nih.gov/4029246/	4029246	verapamil	52-53-9	PO
OSP	16113	Freedman et al. 1981	https://pubmed.ncbi.nlm.nih.gov/7297023/	7297023	verapamil	52-53-9	IV
OSP	16114	Abernethy et al. 1993	https://pubmed.ncbi.nlm.nih.gov/8355215/	8355215	verapamil	52-53-9	IV
OSP	16115	Abernethy et al. 1993	https://pubmed.ncbi.nlm.nih.gov/8355215/	8355215	r-verapamil	38321-02-7	IV
OSP	16116	Abernethy et al. 1993	https://pubmed.ncbi.nlm.nih.gov/8355215/	8355215	s-verapamil	36622-29-4	IV
OSP	16117	Vogelgesang et al. 1984	https://pubmed.ncbi.nlm.nih.gov/6508982/	6508982	r-verapamil	38321-02-7	PO
OSP	16118	John et al. 1992	https://pubmed.ncbi.nlm.nih.gov/1389935/	1389935	verapamil	52-53-9	PO
OSP	16119	Sawicki, Janicki 2002	https://pubmed.ncbi.nlm.nih.gov/11996822/	11996822	verapamil	52-53-9	PO
OSP	16123	Ratiopharm 1988	https://www.ratiopharm.de/assets/products/de/label/Verapamil-ratiopharm%20N%20-%205.pdf?pzn=3634082		verapamil	52-53-9	PO
OSP	16125	Ratiopharm 1989	https://www.ratiopharm.de/assets/products/de/label/Verapamil-ratiopharm%20N%20-%205.pdf?pzn=3634082		verapamil	52-53-9	PO
OSP	16132	Härtter et al. 2012	https://pubmed.ncbi.nlm.nih.gov/22946890/	22946890	r-verapamil	38321-02-7	PO
OSP	16133	Härtter et al. 2012	https://pubmed.ncbi.nlm.nih.gov/22946890/	22946890	s-verapamil	36622-29-4	PO
OSP	16144	Blume, Mutschler 1983	Blume H, Mutschler E (1989) Bioäquivalenz: Qualitätsbewertung wirkstoffgleicher Fertigarzneimittel: Anleitung, Methoden, Materialien. Govi-Verlag		verapamil	52-53-9	PO
OSP	16145	Blume, Mutschler 1990	Blume H, Mutschler E (1989) Bioäquivalenz: Qualitätsbewertung wirkstoffgleicher Fertigarzneimittel: Anleitung, Methoden, Materialien. Govi-Verlag		verapamil	52-53-9	PO
OSP	16146	Blume, Mutschler 1989	Blume H, Mutschler E (1989) Bioäquivalenz: Qualitätsbewertung wirkstoffgleicher Fertigarzneimittel: Anleitung, Methoden, Materialien. Govi-Verlag		verapamil	52-53-9	PO
OSP	16147	Blume, Mutschler 1987	Blume H, Mutschler E (1989) Bioäquivalenz: Qualitätsbewertung wirkstoffgleicher Fertigarzneimittel: Anleitung, Methoden, Materialien. Govi-Verlag		verapamil	52-53-9	PO
OSP	16201	Moj 2019	https://pubmed.ncbi.nlm.nih.gov/31104266/	31104266	dabigatran	211914-51-1	IV
OSP	16210	Moj 2019	https://pubmed.ncbi.nlm.nih.gov/31104266/	31104266	dabigatran	211914-51-1	PO
OSP	16212	Moj 2019 supplement	https://pubmed.ncbi.nlm.nih.gov/31104266/	31104266	dabigatran	211914-51-1	IV
OSP	16213	Moj 2019 supplement	https://pubmed.ncbi.nlm.nih.gov/31104266/	31104266	dabigatran	211914-51-1	IV
OSP	16214	Moj 2019 supplement	https://pubmed.ncbi.nlm.nih.gov/31104266/	31104266	dabigatran	211914-51-1	IV
OSP	16219	Delavenne 2013	https://pubmed.ncbi.nlm.nih.gov/23210726/	23210726	dabigatran	211914-51-1	PO
OSP	16220	Delavenne 2013	https://pubmed.ncbi.nlm.nih.gov/23210726/	23210726	dabigatran	211914-51-1	PO
OSP	16221	Delavenne 2013	https://pubmed.ncbi.nlm.nih.gov/23210726/	23210726	dabigatran	211914-51-1	PO
OSP	16222	Delavenne 2013	https://pubmed.ncbi.nlm.nih.gov/23210726/	23210726	dabigatran	211914-51-1	PO
OSP	16223	Delavenne 2013	https://pubmed.ncbi.nlm.nih.gov/23210726/	23210726	dabigatran	211914-51-1	PO
OSP	16224	Delavenne 2013	https://pubmed.ncbi.nlm.nih.gov/23210726/	23210726	dabigatran	211914-51-1	PO
OSP	16225	Delavenne 2013	https://pubmed.ncbi.nlm.nih.gov/23210726/	23210726	dabigatran	211914-51-1	PO
OSP	16226	Delavenne 2013	https://pubmed.ncbi.nlm.nih.gov/23210726/	23210726	dabigatran	211914-51-1	PO
OSP	16227	Delavenne 2013	https://pubmed.ncbi.nlm.nih.gov/23210726/	23210726	dabigatran	211914-51-1	PO
OSP	16243	Prueksaritanont 2017	https://pubmed.ncbi.nlm.nih.gov/27943276/	27943276	dabigatran	211914-51-1	PO
OSP	16252	Lutz 2018a	https://pubmed.ncbi.nlm.nih.gov/29569723/	29569723	dabigatran	211914-51-1	PO
OSP	16260	Tatosian 2020	https://pubmed.ncbi.nlm.nih.gov/32705692/	32705692	dabigatran	211914-51-1	PO
OSP	16303	Wiebe 2020	https://pubmed.ncbi.nlm.nih.gov/32504272/	32504272	digoxin	20830-75-5	PO
OSP	16306	Kurata 2002	https://pubmed.ncbi.nlm.nih.gov/12189368/	12189368	digoxin	20830-75-5	PO
OSP	16408	Rengelshausen 2003	https://pubmed.ncbi.nlm.nih.gov/12848773/	12848773	digoxin	20830-75-5	IV
OSP	16410	Rengelshausen 2003	https://pubmed.ncbi.nlm.nih.gov/12848773/	12848773	digoxin	20830-75-5	PO
OSP	16502	Biber 1998	https://pubmed.ncbi.nlm.nih.gov/9684946/	9684946	hyperforin	11079-53-1	PO
OSP	16503	Biber 1998	https://pubmed.ncbi.nlm.nih.gov/9684946/	9684946	hyperforin	11079-53-1	PO
OSP	16504	Biber 1998	https://pubmed.ncbi.nlm.nih.gov/9684946/	9684946	hyperforin	11079-53-1	PO
OSP	16507	Schulz 2005	https://pubmed.ncbi.nlm.nih.gov/16294501/	16294501	hyperforin	11079-53-1	PO
OSP	16514	Gurley 2008b	https://pubmed.ncbi.nlm.nih.gov/18214850/	18214850	digoxin	20830-75-5	PO
OSP	16528	Arold 2005	https://pubmed.ncbi.nlm.nih.gov/15856409/	15856409	alprazolam	28981-97-7	PO
OSP	16645	Markowitz 2003	https://pubmed.ncbi.nlm.nih.gov/13129991/	13129991	alprazolam	28981-97-7	PO
OSP	16647	Zahner 2019	https://pubmed.ncbi.nlm.nih.gov/30739325/	30739325	midazolam	59467-70-8	PO
OSP	16705	Martin 2003c	https://pubmed.ncbi.nlm.nih.gov/14667956/	14667956	rosuvastatin	287714-41-4	IV
OSP	16709	Prueksaritanont 2017	https://pubmed.ncbi.nlm.nih.gov/27943276/	27943276	rosuvastatin	287714-41-4	PO
OSP	16710	Coss 2016	https://pubmed.ncbi.nlm.nih.gov/27105861/	27105861	rosuvastatin	287714-41-4	PO
OSP	16711	Cooper 2003b	https://pubmed.ncbi.nlm.nih.gov/12709722/	12709722	rosuvastatin	287714-41-4	PO
OSP	16712	Csonka 2019	https://pubmed.ncbi.nlm.nih.gov/31552642/	31552642	rosuvastatin	287714-41-4	PO
OSP	16714	Huguet 2016	https://pubmed.ncbi.nlm.nih.gov/27146814/	27146814	rosuvastatin	287714-41-4	PO
OSP	16715	Martin 2003b	https://pubmed.ncbi.nlm.nih.gov/14512129/	14512129	rosuvastatin	287714-41-4	PO
OSP	16717	Stopfer 2016	https://pubmed.ncbi.nlm.nih.gov/27256812/	27256812	rosuvastatin	287714-41-4	PO
OSP	16718	Stopfer 2018a	https://pubmed.ncbi.nlm.nih.gov/28685495/	28685495	rosuvastatin	287714-41-4	PO
OSP	16720	Stopfer 2018b	https://pubmed.ncbi.nlm.nih.gov/29665130/	29665130	rosuvastatin	287714-41-4	PO
OSP	16722	Wiebe 2020	https://pubmed.ncbi.nlm.nih.gov/32504272/	32504272	rosuvastatin	287714-41-4	PO
OSP	16724	Wiebe 2020	https://pubmed.ncbi.nlm.nih.gov/32504272/	32504272	rosuvastatin	287714-41-4	PO
OSP	16727	Birmingham 2015	https://pubmed.ncbi.nlm.nih.gov/25673568/	25673568	rosuvastatin	287714-41-4	PO
OSP	16728	Jones 2020	https://pubmed.ncbi.nlm.nih.gov/31376152/	31376152	rosuvastatin	287714-41-4	PO
OSP	16730	Martin 2016	https://pubmed.ncbi.nlm.nih.gov/26748647/	26748647	rosuvastatin	287714-41-4	PO
OSP	16732	FDA 2002	https://www.accessdata.fda.gov/drugsatfda_docs/nda/2003/21-366_Crestor_Pharmr_P2.pdf		rosuvastatin	287714-41-4	PO
OSP	16733	Martin 2003d	https://pubmed.ncbi.nlm.nih.gov/14693307/	14693307	rosuvastatin	287714-41-4	PO
OSP	16736	Edwards 2017	https://pubmed.ncbi.nlm.nih.gov/28808886/	28808886	rosuvastatin	287714-41-4	PO
OSP	16737	Martin 2003b	https://pubmed.ncbi.nlm.nih.gov/14512129/	14512129	rosuvastatin	287714-41-4	PO
OSP	16738	Wu 2017	https://pubmed.ncbi.nlm.nih.gov/28385543/	28385543	rosuvastatin	287714-41-4	PO
OSP	16742	Lee 2005	https://pubmed.ncbi.nlm.nih.gov/16198652/	16198652	rosuvastatin	287714-41-4	PO
OSP	16743	Martin 2002a	https://pubmed.ncbi.nlm.nih.gov/12362926/	12362926	rosuvastatin	287714-41-4	PO
OSP	16744	Martin 2002a	https://pubmed.ncbi.nlm.nih.gov/12362926/	12362926	rosuvastatin	287714-41-4	PO
OSP	16745	Gidal 2017	https://pubmed.ncbi.nlm.nih.gov/28624574/	28624574	rosuvastatin	287714-41-4	PO
OSP	16746	Martin 2003b	https://pubmed.ncbi.nlm.nih.gov/14512129/	14512129	rosuvastatin	287714-41-4	PO
OSP	16747	Martin 2003c	https://pubmed.ncbi.nlm.nih.gov/14667956/	14667956	rosuvastatin	287714-41-4	PO
OSP	16750	Cooper 2002	https://pubmed.ncbi.nlm.nih.gov/12451430/	12451430	rosuvastatin	287714-41-4	PO
OSP	16751	Cooper 2003a	https://pubmed.ncbi.nlm.nih.gov/12534645/	12534645	rosuvastatin	287714-41-4	PO
OSP	16752	Cooper 2003b	https://pubmed.ncbi.nlm.nih.gov/12709722/	12709722	rosuvastatin	287714-41-4	PO
OSP	16753	Cooper 2003c	https://pubmed.ncbi.nlm.nih.gov/12682802/	12682802	rosuvastatin	287714-41-4	PO
OSP	16754	Martin 2003b	https://pubmed.ncbi.nlm.nih.gov/14512129/	14512129	rosuvastatin	287714-41-4	PO
OSP	16755	Schneck 2004	https://pubmed.ncbi.nlm.nih.gov/15116058/	15116058	rosuvastatin	287714-41-4	PO
OSP	16762	Lutz 2018	https://pubmed.ncbi.nlm.nih.gov/29569723/	29569723	rosuvastatin	287714-41-4	PO
OSP	16768	Lai 2016	https://pubmed.ncbi.nlm.nih.gov/27317801/	27317801	rosuvastatin	287714-41-4	PO
OSP	16774	Takehara 2019	https://pubmed.ncbi.nlm.nih.gov/29748935/	29748935	rosuvastatin	287714-41-4	PO
OSP	16800	ApotexCorp. 1998	"Apotex Corp. Gemfibrozil Tablets USP 600 mg, comparative bioavailability study. 1998."		gemfibrozil	25812-30-0	PO
OSP	16801	ApotexCorp. 1998	"Apotex Corp. Gemfibrozil Tablets USP 600 mg, comparative bioavailability study. 1998."		gemfibrozil	25812-30-0	PO
OSP	16804	Busse 2009	https://pubmed.ncbi.nlm.nih.gov/19648824/	19648824	gemfibrozil	25812-30-0	PO
OSP	16809	González-Penas 2001	https://pubmed.ncbi.nlm.nih.gov/11451637/	11451637	gemfibrozil	25812-30-0	PO
OSP	16811	Honkalammi 2011a	https://pubmed.ncbi.nlm.nih.gov/21368757/	21368757	gemfibrozil	25812-30-0	PO
OSP	16816	Honkalammi 2011b	https://pubmed.ncbi.nlm.nih.gov/21778352/	21778352	gemfibrozil	25812-30-0	PO
OSP	16817	Honkalammi 2011b	https://pubmed.ncbi.nlm.nih.gov/21778352/	21778352	gemfibrozil	25812-30-0	PO
OSP	16818	Honkalammi 2011b	https://pubmed.ncbi.nlm.nih.gov/21778352/	21778352	gemfibrozil	25812-30-0	PO
OSP	16819	Honkalammi 2011b	https://pubmed.ncbi.nlm.nih.gov/21778352/	21778352	gemfibrozil	25812-30-0	PO
OSP	16826	Knauf 1990	https://pubmed.ncbi.nlm.nih.gov/2381138/	2381138	gemfibrozil	25812-30-0	PO
OSP	16827	Nakagawa 1991	https://pubmed.ncbi.nlm.nih.gov/1868260/	1868260	gemfibrozil	25812-30-0	PO
OSP	16828	Randinitis 1984	https://pubmed.ncbi.nlm.nih.gov/6586728/	6586728	gemfibrozil	25812-30-0	PO
OSP	16829	Randinitis 1986	https://pubmed.ncbi.nlm.nih.gov/3470298/	3470298	gemfibrozil	25812-30-0	PO
OSP	16830	Rouini 2006	"Rouini MR, Baluchestani M, Hakemi L. Study of dose-linearity of gemfibrozil pharmacokinetics in human. Int J Pharmacol. 2006;2:75–8"		gemfibrozil	25812-30-0	PO
OSP	16831	Rouini 2006	"Rouini MR, Baluchestani M, Hakemi L. Study of dose-linearity of gemfibrozil pharmacokinetics in human. Int J Pharmacol. 2006;2:75–8"		gemfibrozil	25812-30-0	PO
OSP	16832	Rouini 2006	"Rouini MR, Baluchestani M, Hakemi L. Study of dose-linearity of gemfibrozil pharmacokinetics in human. Int J Pharmacol. 2006;2:75–8"		gemfibrozil	25812-30-0	PO
OSP	16833	Rouini 2008	https://pubmed.ncbi.nlm.nih.gov/18615873/	18615873	gemfibrozil	25812-30-0	PO
OSP	16834	Su 2010	https://link.springer.com/article/10.1365/s10337-010-1532-y		gemfibrozil	25812-30-0	PO
OSP	16901	Selen 1982	https://pubmed.ncbi.nlm.nih.gov/7175716/	7175716	probenecid	57-66-9	PO
OSP	16902	Selen 1982	https://pubmed.ncbi.nlm.nih.gov/7175716/	7175716	probenecid	57-66-9	PO
OSP	16903	Selen 1982	https://pubmed.ncbi.nlm.nih.gov/7175716/	7175716	probenecid	57-66-9	PO
OSP	16904	Emanuelsson 1987	https://pubmed.ncbi.nlm.nih.gov/3609117/	3609117	probenecid	57-66-9	IV
OSP	16905	Emanuelsson 1987	https://pubmed.ncbi.nlm.nih.gov/3609117/	3609117	probenecid	57-66-9	PO
OSP	16906	Emanuelsson 1987	https://pubmed.ncbi.nlm.nih.gov/3609117/	3609117	probenecid	57-66-9	PO
OSP	16907	Emanuelsson 1987	https://pubmed.ncbi.nlm.nih.gov/3609117/	3609117	probenecid	57-66-9	PO
OSP	16909	Vree 1993	https://pubmed.ncbi.nlm.nih.gov/8257956/	8257956	probenecid	57-66-9	PO
OSP	16910	Vree 1992	https://pubmed.ncbi.nlm.nih.gov/1437517/	1437517	probenecid	57-66-9	PO
OSP	16911	Vree 1992	https://pubmed.ncbi.nlm.nih.gov/1437517/	1437517	probenecid	57-66-9	PO
OSP	16912	Vree 1992	https://pubmed.ncbi.nlm.nih.gov/1437517/	1437517	probenecid	57-66-9	PO
OSP	16913	Vree 1992	https://pubmed.ncbi.nlm.nih.gov/1437517/	1437517	probenecid	57-66-9	PO
CVT	90			1233222	phenacetin	62-44-2	IV
CVT	91			1233222	phenacetin	62-44-2	IV
CVT	92			1233222	phenacetin	62-44-2	IV
CVT	93			1233222	phenacetin	62-44-2	IV
CVT	94			1233222	phenacetin	62-44-2	IV
CVT	95			1233222	phenacetin	62-44-2	IV
CVT	98			1233222	phenacetin	62-44-2	PO
CVT	102			1233222	phenacetin	62-44-2	PO
CVT	103			1233222	phenacetin	62-44-2	PO
PKDB	4	Ohnhaus1979		42427	diazepam	439-14-5	PO
PKDB	5	Greenblatt1989		2512694	diazepam	439-14-5	PO
PKDB	11	Perucca1994		7955810	diazepam	439-14-5	PO
PKDB	14	Abernethy1982b		7062953	diazepam	439-14-5	IV
PKDB	19	Gamble1976		1023954	diazepam	439-14-5	PO
PKDB	21	Abernethy1982b		7062953	diazepam	439-14-5	IV
PKDB	25	Friedman1992		1505149	diazepam	439-14-5	PO
PKDB	26	Friedman1992		1505149	diazepam	439-14-5	PO
PKDB	29	Wang2020a		32219697	diazepam	439-14-5	PO
PKDB	35	Friedman1992		1505149	diazepam	439-14-5	PO
PKDB	71	Ochs1981		7312934	diazepam	439-14-5	IV
PKDB	80	Dhillon1981		6803820	diazepam	439-14-5	IV
PKDB	81	Ochs1981		7312934	diazepam	439-14-5	IV
PKDB	82	Greenblatt1989a		2702793	midazolam	59467-70-8	IV
PKDB	85	Greenblatt1980		7357789	diazepam	439-14-5	IV
PKDB	87	Greenblatt1989a		2702793	diazepam	439-14-5	IV
PKDB	89	Ghoneim1981		7226707	diazepam	439-14-5	IV
PKDB	90	Greenblatt1980		7357789	diazepam	439-14-5	IV
PKDB	91	Kosuge2001		11560871	diazepam	439-14-5	PO
PKDB	96	Zhang1990		2225709	diazepam	439-14-5	PO
PKDB	97	Ghoneim1981		7226707	diazepam	439-14-5	IV
PKDB	107	Dhillon1981		6803820	diazepam	439-14-5	IV
PKDB	112	Greenblatt1980		7357789	diazepam	439-14-5	IV
PKDB	115	Zhang1990		2225709	diazepam	439-14-5	PO
PKDB	116	Bertilsson1989		2495208	nordazepam	1088-11-5	PO
PKDB	117	Greenblatt1980		7357789	diazepam	439-14-5	IV
PKDB	120	DeSilva1966		5338617	diazepam	439-14-5	PO
PKDB	125	Ochs1985		3155675	diazepam	439-14-5	IV
PKDB	132	Kosuge2001		11560871	diazepam	439-14-5	PO
PKDB	134	Klotz1975		1127104	diazepam	439-14-5	PO
PKDB	139	Klotz1975		1127104	diazepam	439-14-5	IV
PKDB	143	Magnussen1979		495118	diazepam	439-14-5	IV
PKDB	144	Bertilsson1989		2495208	diazepam	439-14-5	PO
PKDB	147	Macklon1980		7438711	diazepam	439-14-5	IV
PKDB	149	Bertilsson1989		2495208	nordazepam	1088-11-5	PO
PKDB	153	DeSilva1966		5338617	diazepam	439-14-5	IV
PKDB	158	Ochs1985		3155675	lorazepam	846-49-1	IV
PKDB	167	Klotz1975		1127104	diazepam	439-14-5	IV
PKDB	168	Klotz1975		1127104	diazepam	439-14-5	IV
PKDB	172	Bertilsson1989		2495208	diazepam	439-14-5	PO
PKDB	677	Meijer1988		3181282	indocyanine green	3599-32-4	IV
PKDB	684	Meijer1988		3181282	indocyanine green	3599-32-4	IV
PKDB	705	Meijer1988		3181282	indocyanine green	3599-32-4	IV
PKDB	745	Regardh1974		4155762	metoprolol	51384-51-1	IV
PKDB	748	Regardh1974		4155762	metoprolol	51384-51-1	PO
PKDB	754	Johnsson1975		1094802	metoprolol	51384-51-1	IV
PKDB	758	Johnsson1975		1094802	metoprolol	51384-51-1	PO
PKDB	785	Jin2008		18834373	metoprolol	51384-51-1	PO
PKDB	786	Jin2008		18834373	metoprolol	51384-51-1	PO
PKDB	795	Johnsson1975		1094802	metoprolol	51384-51-1	IV
PKDB	799	Jin2008		18834373	metoprolol	51384-51-1	PO
PKDB	800	Johnsson1975		1094802	metoprolol	51384-51-1	PO
PKDB	804	Johnsson1975		1094802	metoprolol	51384-51-1	IV
PKDB	809	Johnsson1975		1094802	metoprolol	51384-51-1	PO
PKDB	814	Johnsson1975		1094802	metoprolol	51384-51-1	IV
PKDB	833	Tsunoda1999		10579473	midazolam	59467-70-8	PO
PKDB	843	Shord2010		20233179	midazolam	59467-70-8	PO
PKDB	847	Greenblatt2004		15145968	midazolam	59467-70-8	IV
PKDB	848	Smith1981		6116606	midazolam	59467-70-8	PO
PKDB	882	Sjoevall1983		6628509	midazolam	59467-70-8	IV
PKDB	889	Smith1981		6116606	midazolam	59467-70-8	IV
PKDB	899	Greenblatt2004		15145968	midazolam	59467-70-8	IV
PKDB	904	Ma2009		19220276	midazolam	59467-70-8	IV
PKDB	905	Shord2010		20233179	midazolam	59467-70-8	IV
PKDB	910	Ma2009		19220276	midazolam	59467-70-8	IV
PKDB	917	Pentikis2007		17896891	midazolam	59467-70-8	IV
PKDB	918	Tsunoda1999		10579473	midazolam	59467-70-8	IV
PKDB	920	Link2008		18537963	midazolam	59467-70-8	IV
PKDB	943	Greenblatt2003		12891222	midazolam	59467-70-8	PO
PKDB	948	Greenblatt2004		15145968	midazolam	59467-70-8	IV
PKDB	950	Allonen1981		6117393	midazolam	59467-70-8	IV
PKDB	973	Olkkola1993		8453848	midazolam	59467-70-8	IV
PKDB	985	Pentikaeinen1989		2723115	midazolam	59467-70-8	IV
PKDB	992	Mandema1992		1611810	midazolam	59467-70-8	IV
PKDB	1006	Bornemann1985		2932334	midazolam	59467-70-8	PO
PKDB	1013	Pentikis2007		17896891	midazolam	59467-70-8	PO
PKDB	1022	Bornemann1985		2932334	midazolam	59467-70-8	PO
PKDB	1032	Bornemann1985		2932334	midazolam	59467-70-8	PO
PKDB	1046	Aitkenhead1984		6743445	morphine	57-27-2	IV
PKDB	1069	Kupferschmidt1995		7628179	midazolam	59467-70-8	IV
PKDB	1071	Babul1993		8375123	morphine	57-27-2	PO
PKDB	1074	Mandema1992		1611810	1-hydroxymidazolam	59468-90-5	IV
PKDB	1106	Baillie1989		2816559	morphine	57-27-2	PO
PKDB	1130	Kawaguchi-Suzuki2017		27503364	midazolam	59467-70-8	PO
PKDB	1134	Olkkola1994		8181191	midazolam	59467-70-8	PO
PKDB	1144	Hasselstrom1993		8491060	morphine	57-27-2	IV
PKDB	1152	Babul1992		1484193	morphine	57-27-2	PO
PKDB	1157	Kinzler2019		31278694	morphine	57-27-2	PO
PKDB	1160	Bochner1999			morphine	57-27-2	PO
PKDB	1161	Regaardh1986		3460172	omeprazole	73590-58-6	IV
PKDB	1164	Owen1983		6883911	morphine	57-27-2	IV
PKDB	1175	Baillie1989		2816559	morphine	57-27-2	IV
PKDB	1179	Walt1985		4029717	omeprazole	73590-58-6	IV
PKDB	1188	Farkas2007		17322140	midazolam	59467-70-8	IV
PKDB	1208	Hasselstrom1993		8491060	morphine	57-27-2	PO
PKDB	1223	Bochner1999			morphine	57-27-2	IV
PKDB	1228	Bochner1999			morphine	57-27-2	PO
PKDB	1229	Regaardh1990		2315973	omeprazole	73590-58-6	IV
PKDB	1238	Owen1983		6883911	morphine	57-27-2	IV
PKDB	1241	Lind1983		6832622	omeprazole	73590-58-6	PO
PKDB	1245	Regaardh1986		3460172	omeprazole	73590-58-6	PO
PKDB	1246	Cederberg1992		1499942	omeprazole	73590-58-6	IV
PKDB	1248	Baillie1989		2816559	morphine	57-27-2	IV
PKDB	1264	Cederberg1992		1499942	omeprazole	73590-58-6	PO
PKDB	1266	Sonne1988a		3197746	oxazepam	604-75-1	IV
PKDB	1283	Higuchi1979		44299	lorazepam	846-49-1	PO
PKDB	1287	Higuchi1979		44299	oxazepam	604-75-1	PO
PKDB	1293	Hecken1985		4041343	oxazepam	604-75-1	PO
PKDB	1298	Sonne1988a		3197746	oxazepam	604-75-1	PO
PKDB	1302	Smink2008		18662285	oxazepam	604-75-1	PO
PKDB	1330	Maeda2006		16678545	pravastatin	81093-37-0	PO
PKDB	1331	Shull1976		769632	oxazepam	604-75-1	PO
PKDB	1335	Maeda2006		16678545	temocapril	111902-57-9	PO
PKDB	1340	Maeda2006		16678545	temocapril	111902-57-9	PO
PKDB	1344	Regaardh1990		2315973	omeprazole	73590-58-6	IV
PKDB	1348	Maeda2006		16678545	pravastatin	81093-37-0	PO
PKDB	1353	Maeda2006		16678545	valsartan	137862-53-4	PO
PKDB	1354	Regaardh1990		2315973	omeprazole	73590-58-6	IV
PKDB	1366	Kantola1998		9728898	simvastatin	79902-63-9	PO
PKDB	1381	Cederberg1992		1499942	omeprazole	73590-58-6	IV
PKDB	1387	Maeda2006		16678545	temocapril	111902-57-9	PO
PKDB	1390	Hecken1985		4041343	oxazepam	604-75-1	PO
PKDB	1392	Maeda2006		16678545	temocapril	111902-57-9	PO
PKDB	1398	Gehin2015		25323804	simvastatin	79902-63-9	PO
PKDB	1402	Maeda2006		16678545	valsartan	137862-53-4	PO
PKDB	1411	Maeda2006		16678545	pravastatin	81093-37-0	PO
PKDB	1423	Smink2008		18662285	oxazepam	604-75-1	PO
PKDB	1443	Maeda2006		16678545	valsartan	137862-53-4	PO
PKDB	1445	Chung2006		16580903	midazolam	59467-70-8	PO
PKDB	1448	Maeda2006		16678545	valsartan	137862-53-4	PO
PKDB	1452	Lilja2004		15206993	simvastatin	79902-63-9	PO
PKDB	1453	Maeda2006		16678545	pravastatin	81093-37-0	PO
PKDB	1454	Keskitalo2009		19842935	fluvastatin	93957-54-1	PO
PKDB	1456	TubicGrozdanis2008		18213452	simvastatin	79902-63-9	PO
PKDB	1457	Kyrklund2000		11180018	simvastatin	79902-63-9	PO
PKDB	1465	Najib2003		12784317	simvastatin	79902-63-9	PO
PKDB	1470	Najib2003		12784317	simvastatin	79902-63-9	PO
PKDB	1473	Chung2006		16580903	simvastatin	79902-63-9	PO
PKDB	1480	TubicGrozdanis2008		18213452	simvastatin	79902-63-9	PO
PKDB	1488	Lilja1998		9834039	simvastatin	79902-63-9	PO
PKDB	1506	Sugimoto2001		11753267	simvastatin	79902-63-9	PO
PKDB	1510	Backman2000		10976543	simvastatin	79902-63-9	PO
PKDB	1515	Sugimoto2001		11753267	pravastatin	81093-37-0	PO
PKDB	1517	Lohitnavy2004		14979606	simvastatin	79902-63-9	PO
PKDB	1519	Pasanen2006		17108811	simvastatin	79902-63-9	PO
PKDB	1523	Keskitalo2009		19842935	fluvastatin	93957-54-1	PO
PKDB	1524	Pasanen2006		17108811	simvastatin	79902-63-9	PO
PKDB	1528	Keskitalo2009		19842935	fluvastatin	93957-54-1	PO
PKDB	1538	TubicGrozdanis2008		18213452	simvastatin	79902-63-9	PO
PKDB	1542	Barr1990			torasemide	56211-40-6	PO
PKDB	1567	Neugebauer1988		3370063	torasemide	56211-40-6	PO
PKDB	1572	Neugebauer1988		3370063	torasemide	56211-40-6	PO
PKDB	1573	Ucar2004		14691614	simvastatin	79902-63-9	PO
PKDB	1581	Keskitalo2008		19238649	atorvastatin	134523-00-5	PO
PKDB	1582	Brater1993a		8435379	torasemide	56211-40-6	IV
PKDB	1584	Zhi2003		12723464	simvastatin	79902-63-9	PO
PKDB	1589	Lohitnavy2004		14979606	simvastatin	79902-63-9	PO
PKDB	1593	Pasanen2006		17108811	simvastatin	79902-63-9	PO
PKDB	1597	Lesne1982		7118326	torasemide	56211-40-6	IV
PKDB	1605	Keskitalo2008		19238649	atorvastatin	134523-00-5	PO
PKDB	1609	Neuvonen1998		9542477	pravastatin	81093-37-0	PO
PKDB	1640	Barr1990			torasemide	56211-40-6	IV
PKDB	1654	Barr1990			torasemide	56211-40-6	PO
PKDB	1656	Kang2013			torasemide	56211-40-6	PO
PKDB	1661	Kang2013			torasemide	56211-40-6	PO
PKDB	1680	Schwarz1993		8330470	torasemide	56211-40-6	IV
PKDB	1681	Brater1993a		8435379	torasemide	56211-40-6	IV
PKDB	1684	Neugebauer1988		3370063	torasemide	56211-40-6	IV
PKDB	1686	Brater1993a		8435379	torasemide	56211-40-6	IV
PKDB	1689	Cho2005			torasemide	56211-40-6	PO
PKDB	1691	Brater1993a		8435379	torasemide	56211-40-6	IV
PKDB	1694	Brater1993a		8435379	torasemide	56211-40-6	IV
PKDB	1696	Lesne1982		7118326	torasemide	56211-40-6	PO
PKDB	1710	Brater1993a		8435379	torasemide	56211-40-6	IV
PKDB	1714	Lesne1982		7118326	torasemide	56211-40-6	IV
PKDB	1716	Lesne1982		7118326	torasemide	56211-40-6	IV
PKDB	1720	Lesne1982		7118326	torasemide	56211-40-6	IV
PKDB	1721	Lesne1982		7118326	torasemide	56211-40-6	IV
PKDB	1723	Cho2005			torasemide	56211-40-6	PO
PKDB	1731	Lesne1982		7118326	torasemide	56211-40-6	IV
PKDB	1738	Brunner1988		3285830	torasemide	56211-40-6	PO
PKDB	1743	Lesne1982		7118326	torasemide	56211-40-6	IV
PKDB	1747	Barr1990a			torasemide	56211-40-6	PO
PKDB	1837	Abernethy1982		7075126	paracetamol	103-90-2	IV
PKDB	1857	Itoh2002		12079004	nizatidine	76963-41-2	PO
PKDB	1896	Barbanoj2008b		19267775	torasemide	56211-40-6	PO
PKDB	1899	Spahn1990		2076715	torasemide	56211-40-6	IV
PKDB	1901	Barbanoj2008b		19267775	torasemide	56211-40-6	PO
PKDB	1905	Barr1990a			torasemide	56211-40-6	IV
PKDB	1913	Barr1990a			torasemide	56211-40-6	PO
PKDB	1919	Barr1990a			torasemide	56211-40-6	PO
PKDB	1926	Kramer1995		11850698	torasemide	56211-40-6	PO
PKDB	1928	Barbanoj2008b		19267775	torasemide	56211-40-6	PO
PKDB	1943	Brater1987		3608350	torasemide	56211-40-6	IV
PKDB	1944	Brater1987		3608350	torasemide	56211-40-6	IV
PKDB	1949	Brater1987		3608350	torasemide	56211-40-6	IV
PKDB	1960	Zhang2016		29403968	torasemide	56211-40-6	PO
PKDB	1970	Barbanoj2008a		19673928	torasemide	56211-40-6	PO
PKDB	1974	Zhang2016		29403968	torasemide	56211-40-6	PO
PKDB	1982	Singla2012		22524979	paracetamol	103-90-2	IV
PKDB	1989	Barbanoj2008a		19673928	torasemide	56211-40-6	PO
PKDB	1994	Barbanoj2008a		19673928	torasemide	56211-40-6	PO
PKDB	1996	Chan1997		9248766	paracetamol	103-90-2	PO
PKDB	1997	Singla2012		22524979	paracetamol	103-90-2	IV
PKDB	1998	Barbanoj2008a		19673928	torasemide	56211-40-6	PO
PKDB	2007	Singla2012		22524979	paracetamol	103-90-2	IV
PKDB	2010	Abernethy1982		7075126	paracetamol	103-90-2	IV
PKDB	2021	Lau1994		7696381	paracetamol	103-90-2	PO
PKDB	2034	Niemi2004		15226675	pravastatin	81093-37-0	PO
PKDB	2048	Abernethy1982		7075126	paracetamol	103-90-2	IV
PKDB	2082	Chan1997		9248766	paracetamol	103-90-2	PO
PKDB	2091	Kietzmann1990		2257860	paracetamol	103-90-2	PO
PKDB	2096	Kietzmann1990		2257860	paracetamol	103-90-2	PO
PKDB	2097	Clements1978		688732	paracetamol	103-90-2	PO
PKDB	2101	Kietzmann1990		2257860	paracetamol	103-90-2	PO
PKDB	2106	Kietzmann1990		2257860	paracetamol	103-90-2	PO
PKDB	2107	Tokola1984		6529526	paracetamol	103-90-2	PO
PKDB	2117	Tokola1984		6529526	paracetamol	103-90-2	PO
PKDB	2126	Kietzmann1990		2257860	paracetamol	103-90-2	PO
PKDB	2132	AdjeponYamoah1986		3964532	paracetamol	103-90-2	PO
PKDB	2135	Singla2012		22524979	paracetamol	103-90-2	IV
PKDB	2139	Abernethy1982a		6897933	paracetamol	103-90-2	IV
PKDB	2140	Singla2012		22524979	paracetamol	103-90-2	IV
PKDB	2146	Ganetsky2013		23436315	paracetamol	103-90-2	PO
PKDB	2148	Singla2012		22524979	paracetamol	103-90-2	IV
PKDB	2165	Clements1984		6487489	paracetamol	103-90-2	IV
PKDB	2174	Clements1984		6487489	paracetamol	103-90-2	IV
PKDB	2204	Sanaka2002			paracetamol	103-90-2	PO
PKDB	2207	Kietzmann1990		2257860	paracetamol	103-90-2	PO
PKDB	2212	Kietzmann1990		2257860	paracetamol	103-90-2	PO
PKDB	2217	Kietzmann1990		2257860	paracetamol	103-90-2	PO
PKDB	2229	Clements1978		688732	paracetamol	103-90-2	PO
PKDB	2233	Chan1997		9248766	paracetamol	103-90-2	PO
PKDB	2234	Clements1978		688732	paracetamol	103-90-2	PO
PKDB	2247	Ameer1981		7320146	paracetamol	103-90-2	IV
PKDB	2258	Tokola1984		6529526	paracetamol	103-90-2	PO
PKDB	2267	Douglas1978		668775	paracetamol	103-90-2	IV
PKDB	2285	Kietzmann1990		2257860	paracetamol	103-90-2	PO
PKDB	2286	Berg2014		24517114	paracetamol	103-90-2	PO
PKDB	2295	Kietzmann1990		2257860	paracetamol	103-90-2	PO
PKDB	2296	Ochs1984		6728897	paracetamol	103-90-2	IV
PKDB	2304	Kietzmann1990		2257860	paracetamol	103-90-2	PO
PKDB	2313	Rawlins1977		862649	paracetamol	103-90-2	IV
PKDB	2318	Kietzmann1990		2257860	paracetamol	103-90-2	PO
PKDB	2325	Douglas1978		668775	paracetamol	103-90-2	IV
PKDB	2326	Perucca1979		760753	paracetamol	103-90-2	IV
PKDB	2331	Liukas2011		21241071	paracetamol	103-90-2	IV
PKDB	2333	Kietzmann1990		2257860	paracetamol	103-90-2	PO
PKDB	2372	Rashid1990		2390429	paracetamol	103-90-2	PO
PKDB	2387	Perucca1979		760753	paracetamol	103-90-2	IV
PKDB	2407	Stillings2000		10893655	acetylsalicylic acid	50-78-2	PO
PKDB	2426	Critchley2005		15811172	paracetamol	103-90-2	PO
PKDB	2436	Posvar1996		8877677	atorvastatin	134523-00-5	PO
PKDB	2441	Posvar1996		8877677	atorvastatin	134523-00-5	PO
PKDB	2446	Whitfield2000		11112089	atorvastatin	134523-00-5	PO
PKDB	2451	Partani2013		29403866	atorvastatin	134523-00-5	PO
PKDB	2456	Gibson1996		8690818	atorvastatin	134523-00-5	PO
PKDB	2466	Berg2014		24517114	paracetamol	103-90-2	PO
PKDB	2478	Critchley2005		15811172	paracetamol	103-90-2	PO
PKDB	2486	Perucca1979		760753	paracetamol	103-90-2	PO
PKDB	2491	Perucca1979		760753	paracetamol	103-90-2	PO
PKDB	2496	Perucca1979		760753	paracetamol	103-90-2	IV
PKDB	2500	Ochs1984		6728897	antipyrine	60-80-0	IV
PKDB	2501	Perucca1979		760753	paracetamol	103-90-2	IV
PKDB	2508	Gibson1996		8690818	atorvastatin	134523-00-5	PO
PKDB	2513	Gibson1996		8690818	atorvastatin	134523-00-5	PO
PKDB	2534	Divoll1982c		7056022	paracetamol	103-90-2	IV
PKDB	2539	Divoll1982c		7056022	paracetamol	103-90-2	IV
PKDB	2567	Walther1983		6657740	caffeine	58-08-2	IV
PKDB	2593	Posvar1996		8877677	atorvastatin	134523-00-5	PO
PKDB	2598	Radulovic1995		8568017	atorvastatin	134523-00-5	PO
PKDB	2603	Radulovic1995		8568017	atorvastatin	134523-00-5	PO
PKDB	2608	Partani2013		29403866	atorvastatin	134523-00-5	PO
PKDB	2610	Volak2013		22725836	flurbiprofen	5104-49-4	PO
PKDB	2629	Whitfield2000		11112089	atorvastatin	134523-00-5	PO
PKDB	2645	Laizure2017		28758694	caffeine	58-08-2	PO
PKDB	2703	Blanchard1982		6886969	caffeine	58-08-2	IV
PKDB	2707	Blanchard1983a		6832208	caffeine	58-08-2	PO
PKDB	2718	Blanchard1983a		6832208	caffeine	58-08-2	IV
PKDB	2748	He2017		28875060	theacrine	2309-49-1	PO
PKDB	2753	He2017		28875060	theacrine	2309-49-1	PO
PKDB	2758	He2017		28875060	theacrine	2309-49-1	PO
PKDB	2772	He2017		28875060	theacrine	2309-49-1	PO
PKDB	2773	He2017		28875060	theacrine	2309-49-1	PO
PKDB	2778	He2017		28875060	theacrine	2309-49-1	PO
PKDB	2782	He2017		28875060	theacrine	2309-49-1	PO
PKDB	2836	Blanchard1982		6886969	caffeine	58-08-2	PO
PKDB	2868	He2017		28875060	theacrine	2309-49-1	PO
PKDB	2883	He2017		28875060	theacrine	2309-49-1	PO
PKDB	2885	He2017		28875060	theacrine	2309-49-1	PO
PKDB	2899	He2017		28875060	theacrine	2309-49-1	PO
PKDB	2908	He2017		28875060	theacrine	2309-49-1	PO
PKDB	2922	He2017		28875060	theacrine	2309-49-1	PO
PKDB	2971	White2016		27100333	caffeine	58-08-2	PO
PKDB	2993	Axelrod1953		13053413	caffeine	58-08-2	IV
PKDB	2997	Axelrod1953		13053413	caffeine	58-08-2	IV
PKDB	3002	Axelrod1953		13053413	caffeine	58-08-2	IV
PKDB	3006	Cysneiros2007		17443132	zolpidem	82626-48-0	PO
PKDB	3061	White2016		27100333	caffeine	58-08-2	PO
PKDB	3096	Beach1986		3948467	caffeine	58-08-2	PO
PKDB	3116	Darwish2008		18076219	midazolam	59467-70-8	IV
PKDB	3117	Beach1986		3948467	caffeine	58-08-2	PO
PKDB	3126	White2016		27100333	caffeine	58-08-2	PO
PKDB	3139	Kamimori1999		10492057	caffeine	58-08-2	PO
PKDB	3149	Arold2005		15856409	alprazolam	28981-97-7	PO
PKDB	3155	Wang1985		4079279	caffeine	58-08-2	PO
PKDB	3181	White2016		27100333	caffeine	58-08-2	PO
PKDB	3185	White2016		27100333	caffeine	58-08-2	PO
PKDB	3221	Arold2005		15856409	tolbutamide	64-77-7	PO
PKDB	3222	Lelo1986a		3756065	theophylline	58-55-9	PO
PKDB	3237	Benowitz1995		8529334	paraxanthine	611-59-6	PO
PKDB	3243	Callahan1983		6135578	caffeine	58-08-2	PO
PKDB	3244	Akinyinka2000		10877011	caffeine	58-08-2	PO
PKDB	3246	Callahan1983		6135578	caffeine	58-08-2	PO
PKDB	3279	Arold2005		15856409	tolbutamide	64-77-7	PO
PKDB	3289	Hetzler1990		2312486	caffeine	58-08-2	IV
PKDB	3292	Lelo1986a		3756065	theobromine (37x)	83-67-0	PO
PKDB	3295	Kamimori1999		10492057	caffeine	58-08-2	PO
PKDB	3302	Turpault2009		20002088	metoprolol	51384-51-1	PO
PKDB	3304	Callahan1983		6135578	caffeine	58-08-2	PO
PKDB	3324	Turpault2009		20002088	midazolam	59467-70-8	PO
PKDB	3325	Kamimori1999		10492057	caffeine	58-08-2	PO
PKDB	3338	Arold2005		15856409	alprazolam	28981-97-7	PO
PKDB	3373	Bchir2006		16797457	caffeine	58-08-2	PO
PKDB	3397	Benowitz1995		8529334	paraxanthine	611-59-6	PO
PKDB	3472	Bchir2006		16797457	caffeine	58-08-2	PO
PKDB	3477	Lelo1986a		3756065	paraxanthine	611-59-6	PO
PKDB	3529	Caraco1996a		8819499	codeine	76-57-3	PO
PKDB	3589	Ammon2002		10997932	codeine	76-57-3	PO
PKDB	3634	Mikus1997		9129563	codeine	76-57-3	PO
PKDB	3639	Sindrup1992		1623898	codeine	76-57-3	PO
PKDB	3648	Caraco1996a		8819499	codeine	76-57-3	PO
PKDB	3653	Caraco1999		10381807	codeine	76-57-3	PO
PKDB	3663	Band1994		7983238	codeine	76-57-3	PO
PKDB	3671	Chen1989_Thesis190-224			codeine	76-57-3	PO
PKDB	3674	Tseng1996		8823235	codeine	76-57-3	PO
PKDB	3683	Yue1991		1867958	codeine	76-57-3	PO
PKDB	3699	Liao2009		19156643	codeine	76-57-3	PO
PKDB	3701	Laneury1998		9725479	ibuprofen	15687-27-1	PO
PKDB	3711	Chen1991		2049245	codeine	76-57-3	PO
PKDB	3718	Mikus1997		9129563	codeine	76-57-3	PO
PKDB	3724	Findlay1986		3741728	codeine	76-57-3	PO
PKDB	3729	Findlay1986		3741728	codeine	76-57-3	PO
PKDB	3740	Tseng1996		8823235	codeine	76-57-3	PO
PKDB	3744	Wu2014		24077935	codeine	76-57-3	PO
PKDB	3748	Tseng1996		8823235	codeine	76-57-3	PO
PKDB	3765	Findlay1986		3741728	pholcodine	509-67-1	PO
PKDB	3778	Findlay1986		3741728	pholcodine	509-67-1	PO
PKDB	3779	Singhvi1990		2106337	pravastatin	81093-37-0	IV
PKDB	3780	Kyrklund2003a		12811363	pravastatin	81093-37-0	PO
PKDB	3789	Niemi2004		15226675	pravastatin	81093-37-0	PO
PKDB	3794	Niemi2004		15226675	pravastatin	81093-37-0	PO
PKDB	3799	Niemi2004		15226675	pravastatin	81093-37-0	PO
PKDB	3830	Pan1993a		8219432	pravastatin	81093-37-0	PO
PKDB	3855	Dumond2010		20147896	digoxin	20830-75-5	PO
PKDB	3858	Itoh2002		12079004	nizatidine	76963-41-2	PO
PKDB	3860	Dumond2010		20147896	midazolam	59467-70-8	PO
PKDB	3881	Findlay1986		3741728	codeine	76-57-3	PO
PKDB	3886	Findlay1986		3741728	pholcodine	509-67-1	PO
PKDB	3892	Band1994		7983238	codeine	76-57-3	PO
PKDB	3901	Wu2014		24077935	codeine	76-57-3	PO
PKDB	3906	Wu2014		24077935	codeine	76-57-3	PO
PKDB	3931	Pan2000		10709162	fenofibrate	49562-28-9	PO
PKDB	3936	Pan1993a		8219432	pravastatin	81093-37-0	PO
PKDB	3946	Yamazaki2016		27273149	bupropion	34911-55-2	PO
PKDB	3951	Yamazaki2016		27273149	repaglinide	135062-02-1	PO
PKDB	3953	Abernethy1982a		6897933	paracetamol	103-90-2	IV
PKDB	3958	Singla2012		22524979	paracetamol	103-90-2	IV
PKDB	4003	Pan2000		10709162	pravastatin	81093-37-0	PO
PKDB	4023	Dumond2010		20147896	digoxin	20830-75-5	IV
PKDB	4027	Findlay1986		3741728	pholcodine	509-67-1	PO
PKDB	4032	Findlay1986		3741728	codeine	76-57-3	PO
PKDB	4059	Edwards2017		28808886	rosuvastatin	287714-41-4	PO
PKDB	4123	Yamazaki2016		27273149	dextromethorphan	125-71-3	PO
PKDB	4192	Edwards2017		28808886	digoxin	20830-75-5	PO
PKDB	4197	Edwards2017		28808886	rosuvastatin	287714-41-4	PO
PKDB	4210	Zawertailo2010		20041473	dextromethorphan	125-71-3	PO
PKDB	4221	Siegmund2003		12587122	talinolol	57460-41-0	PO
PKDB	4226	Siegmund2003		12587122	talinolol	57460-41-0	PO
PKDB	4227	Edwards2017		28808886	digoxin	20830-75-5	PO
PKDB	4248	DeMey1995		8606523	talinolol	57460-41-0	PO
PKDB	4253	DeMey1995		8606523	talinolol	57460-41-0	PO
PKDB	4258	DeMey1995		8606523	talinolol	57460-41-0	PO
PKDB	4278	Niemi2004		15226675	pravastatin	81093-37-0	PO
PKDB	4283	Niemi2004		15226675	pravastatin	81093-37-0	PO
PKDB	4288	Niemi2004		15226675	pravastatin	81093-37-0	PO
PKDB	4348	Girre1994		7910460	chlorzoxazone	95-25-0	PO
PKDB	4363	He2019		31363741	chlorzoxazone	95-25-0	PO
PKDB	4407	Schwarz2005		15903127	talinolol	57460-41-0	PO
PKDB	4411	Bedada2016		26680654	chlorzoxazone	95-25-0	PO
PKDB	4435	Giessmann2004		15371980	talinolol	57460-41-0	PO
PKDB	4476	He2012		22725663	talinolol	57460-41-0	PO
PKDB	4484	Schwarz2007		17392718	talinolol	57460-41-0	PO
PKDB	4499	Tenneze1999		10613613	dextromethorphan	125-71-3	PO
PKDB	4520	Niemi2004		15226675	pravastatin	81093-37-0	PO
PKDB	4526	Yamazaki2016		27273149	dextromethorphan	125-71-3	PO
PKDB	4529	Juan2007		17468862	talinolol	57460-41-0	PO
PKDB	4532	Schwarz1999		10096260	talinolol	57460-41-0	PO
PKDB	4543	Frye1998		9597564	chlorzoxazone	95-25-0	PO
PKDB	4549	Niemi2004		15226675	pravastatin	81093-37-0	PO
PKDB	4551	Fan2009a		19280523	talinolol	57460-41-0	PO
PKDB	4552	He2007		17466606	talinolol	57460-41-0	PO
PKDB	4554	Han2009		19555315	talinolol	57460-41-0	PO
PKDB	4563	Bedada2018		28983678	chlorzoxazone	95-25-0	PO
PKDB	4569	Ruike2010		21312289	talinolol	57460-41-0	PO
PKDB	4575	Girre1994		7910460	chlorzoxazone	95-25-0	PO
PKDB	4581	Liangpunsakul2005		15841467	chlorzoxazone	95-25-0	PO
PKDB	4587	Park2006		16397290	chlorzoxazone	95-25-0	PO
PKDB	4593	Rajnarayana2008		19326774	chlorzoxazone	95-25-0	PO
PKDB	4607	He2019		31363741	chlorzoxazone	95-25-0	PO
PKDB	4608	He2012		22725663	talinolol	57460-41-0	PO
PKDB	4610	Liangpunsakul2005		15841467	chlorzoxazone	95-25-0	PO
PKDB	4611	He2012		22725663	talinolol	57460-41-0	PO
PKDB	4613	Siegmund2003		12587122	talinolol	57460-41-0	PO
PKDB	4614	He2012		22725663	talinolol	57460-41-0	PO
PKDB	4617	He2012		22725663	talinolol	57460-41-0	PO
PKDB	4630	DeMey1995		8606523	talinolol	57460-41-0	PO
PKDB	4634	Deng2008		18408565	pitavastatin	147511-69-1	PO
PKDB	4673	Deng2008		18408565	pitavastatin	147511-69-1	PO
PKDB	4751	Nyunt2008		18362694	dextromethorphan	125-71-3	PO
PKDB	4813	Bedada2017		27670974	chlorzoxazone	95-25-0	PO
PKDB	4822	Zeng2009		19845435	talinolol	57460-41-0	PO
PKDB	4823	Siegmund2003		12587122	talinolol	57460-41-0	PO
PKDB	4826	Fan2009b		19401473	talinolol	57460-41-0	PO
PKDB	4827	He2012		22725663	talinolol	57460-41-0	PO
PKDB	4828	He2012		22725663	talinolol	57460-41-0	PO
PKDB	4832	Deng2008		18408565	pravastatin	81093-37-0	PO
PKDB	4833	Frye1998		9597564	chlorzoxazone	95-25-0	PO
PKDB	4834	Deng2008		18408565	pravastatin	81093-37-0	PO
PKDB	4835	Frye1998		9597564	chlorzoxazone	95-25-0	PO
PKDB	4840	Burckart1998		9542473	chlorzoxazone	95-25-0	PO
PKDB	4848	Burckart1998		9542473	chlorzoxazone	95-25-0	PO
PKDB	4970	LaMaza2000		10832901	chlorzoxazone	95-25-0	PO
PKDB	5773	LaMaza2000		10832901	chlorzoxazone	95-25-0	PO
PKDB	5820	Patwardhan1980a		6106621	lorazepam	846-49-1	PO
PKDB	5864	Bernsdorf2006		16542205	talinolol	57460-41-0	PO
PKDB	5872	LaMaza2000		10832901	chlorzoxazone	95-25-0	PO
PKDB	5875	Yan2013		22983284	talinolol	57460-41-0	PO
PKDB	5967	Westphal2000b		11061574	talinolol	57460-41-0	IV
PKDB	5982	Zschiesche2002		11835190	talinolol	57460-41-0	IV
PKDB	5992	LaMaza2000		10832901	chlorzoxazone	95-25-0	PO
PKDB	6009	Patwardhan1980a		6106621	oxazepam	604-75-1	PO
PKDB	3288	Kirchheiner2004		15470329	metoprolol	51384-51-1	PO
PKDB	3307	Kirchheiner2004		15470329	metoprolol	51384-51-1	PO
PKDB	3332	Kirchheiner2004		15470329	metoprolol	51384-51-1	PO
PKDB	3355	Kirchheiner2004		15470329	metoprolol	51384-51-1	PO
PKDB	3358	Kirchheiner2004		15470329	metoprolol	51384-51-1	PO
PKDB	3468	Kirchheiner2004		15470329	metoprolol	51384-51-1	PO
PKDB	3473	Kirchheiner2004		15470329	metoprolol	51384-51-1	PO
PKDB	4473	Hohmann2019		31222796	chlorzoxazone	95-25-0	PO
PKDB	4488	Lucas1993		8120116	chlorzoxazone	95-25-0	PO
PKDB	4558	Hohmann2019		31222796	chlorzoxazone	95-25-0	PO
PKDB	4565	Hohmann2019		31222796	chlorzoxazone	95-25-0	PO
PKDB	4581	Wang2003		12534643	chlorzoxazone	95-25-0	PO
PKDB	4741	Wang2003		12534643	chlorzoxazone	95-25-0	PO
PKDB	4762	Hohmann2019		31222796	chlorzoxazone	95-25-0	PO
PKDB	4765	Hohmann2019		31222796	chlorzoxazone	95-25-0	PO
PKDB	4768	Lucas1993		8120116	chlorzoxazone	95-25-0	PO
PKDB	4774	Hohmann2019		31222796	chlorzoxazone	95-25-0	PO
PKDB	4778	Hohmann2019		31222796	chlorzoxazone	95-25-0	PO
PKDB	4935	Westphal2000a		10945310	digoxin	20830-75-5	PO
PKDB	4938	Westphal2000a		10945310	talinolol	57460-41-0	PO
PKDB	4940	Westphal2000a		10945310	talinolol	57460-41-0	IV
PKDB	4976	Nguyen2015		25486333	talinolol	57460-41-0	PO
RG	1	Raemsch1986	https://pubmed.ncbi.nlm.nih.gov/3826156/	3826156	nifedipine	21829-25-4	IV
RG	2	Raemsch1986	https://pubmed.ncbi.nlm.nih.gov/3826156/	3826156	nitrendipine	39562-70-4	IV
RG	3	Raemsch1986	https://pubmed.ncbi.nlm.nih.gov/3826156/	3826156	nimodipine	66085-59-4	IV
RG	4	Raemsch1986	https://pubmed.ncbi.nlm.nih.gov/3826156/	3826156	nifedipine	21829-25-4	PO
RG	5	Raemsch1986	https://pubmed.ncbi.nlm.nih.gov/3826156/	3826156	nitrendipine	39562-70-4	PO
RG	6	Raemsch1986	https://pubmed.ncbi.nlm.nih.gov/3826156/	3826156	nimodipine	66085-59-4	PO
RG	7	NilssonEhle1985	https://pubmed.ncbi.nlm.nih.gov/4066561/	4066561	clavulanic acid	58001-44-8	IV
RG	8	NilssonEhle1985	https://pubmed.ncbi.nlm.nih.gov/4066561/	4066561	clavulanic acid	58001-44-8	PO
RG	9	NilssonEhle1985	https://pubmed.ncbi.nlm.nih.gov/4066561/	4066561	clavulanic acid	58001-44-8	IV
RG	10	NilssonEhle1985	https://pubmed.ncbi.nlm.nih.gov/4066561/	4066561	clavulanic acid	58001-44-8	PO
RG	11	Nagy1975	https://pubmed.ncbi.nlm.nih.gov/1102994/	1102994	imipramine	50-49-7	IV
RG	12	Nagy1975	https://pubmed.ncbi.nlm.nih.gov/1102994/	1102994	imipramine	50-49-7	PO
RG	13	Nagy1975	https://pubmed.ncbi.nlm.nih.gov/1102994/	1102994	imipramine	50-49-7	IV
RG	14	Nagy1975	https://pubmed.ncbi.nlm.nih.gov/1102994/	1102994	imipramine	50-49-7	PO
RG	15	Nagy1975	https://pubmed.ncbi.nlm.nih.gov/1102994/	1102994	imipramine	50-49-7	IV
RG	16	Nagy1975	https://pubmed.ncbi.nlm.nih.gov/1102994/	1102994	imipramine	50-49-7	PO
RG	17	Nagy1975	https://pubmed.ncbi.nlm.nih.gov/1102994/	1102994	imipramine	50-49-7	IV
RG	18	Nagy1975	https://pubmed.ncbi.nlm.nih.gov/1102994/	1102994	imipramine	50-49-7	PO
RG	19	Hammarlund1984	https://pubmed.ncbi.nlm.nih.gov/6723758/	6723758	furosemide	54-31-9	IV
RG	20	Hammarlund1984	https://pubmed.ncbi.nlm.nih.gov/6723758/	6723758	furosemide	54-31-9	PO
RG	21	Rochdi1994	https://pubmed.ncbi.nlm.nih.gov/7957521/	7957521	colchicine	64-86-8	IV
RG	22	Rochdi1994	https://pubmed.ncbi.nlm.nih.gov/7957521/	7957521	colchicine	64-86-8	PO
RG	23	Zarowny1974	https://pubmed.ncbi.nlm.nih.gov/4433471/	4433471	amoxicillin	26787-78-0	IV
RG	24	Zarowny1974	https://pubmed.ncbi.nlm.nih.gov/4433471/	4433471	amoxicillin	26787-78-0	PO
RG	25	Gilfrich1983	https://pubmed.ncbi.nlm.nih.gov/6628507/	6628507	triamterene	396-01-0	IV
RG	26	Gilfrich1983	https://pubmed.ncbi.nlm.nih.gov/6628507/	6628507	triamterene	396-01-0	PO
RG	27	Clark2013	https://pubmed.ncbi.nlm.nih.gov/23506041/	23506041	topiramate	97240-79-4	IV
RG	28	Clark2013	https://pubmed.ncbi.nlm.nih.gov/23506041/	23506041	topiramate	97240-79-4	IV
RG	29	Clark2013	https://pubmed.ncbi.nlm.nih.gov/23506041/	23506041	topiramate	97240-79-4	PO
RG	30	Clark2013	https://pubmed.ncbi.nlm.nih.gov/23506041/	23506041	topiramate	97240-79-4	PO
RG	31	Baldock1991	https://pubmed.ncbi.nlm.nih.gov/1932611/	1932611	benzydamine	642-72-8	IV
RG	32	Baldock1991	https://pubmed.ncbi.nlm.nih.gov/1932611/	1932611	benzydamine	642-72-8	PO
RG	33	Baldock1991	https://pubmed.ncbi.nlm.nih.gov/1932611/	1932611	benzydamine	642-72-8	PO
RG	34	Brammer1990	https://pubmed.ncbi.nlm.nih.gov/2184510/	2184510	fluconazole	86386-73-4	PO
RG	35	Brammer1990	https://pubmed.ncbi.nlm.nih.gov/2184510/	2184510	fluconazole	86386-73-4	PO
RG	36	Brammer1990	https://pubmed.ncbi.nlm.nih.gov/2184510/	2184510	fluconazole	86386-73-4	IV
RG	37	Brammer1990	https://pubmed.ncbi.nlm.nih.gov/2184510/	2184510	fluconazole	86386-73-4	PO
RG	1	Wu2015	https://pubmed.ncbi.nlm.nih.gov/26527863/	26527863	dicloxacillin	3116-76-5	PO
RG	2	Wu2015	https://pubmed.ncbi.nlm.nih.gov/26527863/	26527863	dicloxacillin	3116-76-5	PO
RG	3	Wu2015	https://pubmed.ncbi.nlm.nih.gov/26527863/	26527863	dicloxacillin	3116-76-5	PO
RG	4	Wu2015	https://pubmed.ncbi.nlm.nih.gov/26527863/	26527863	dicloxacillin	3116-76-5	PO
RG	5	Olsson1983	https://pubmed.ncbi.nlm.nih.gov/6408018/	6408018	iohexol	66108-95-0	IV
RG	6	Olsson1983	https://pubmed.ncbi.nlm.nih.gov/6408018/	6408018	iohexol	66108-95-0	IV
RG	7	Olsson1983	https://pubmed.ncbi.nlm.nih.gov/6408018/	6408018	iohexol	66108-95-0	IV
RG	8	Olsson1983	https://pubmed.ncbi.nlm.nih.gov/6408018/	6408018	iohexol	66108-95-0	IV
RG	9	Coe2018	https://pubmed.ncbi.nlm.nih.gov/29462364/	29462364	cocaine	50-36-2	IV
RG	10	Coe2018	https://pubmed.ncbi.nlm.nih.gov/29462364/	29462364	cocaine	50-36-2	PO
RG	11	Coe2018	https://pubmed.ncbi.nlm.nih.gov/29462364/	29462364	cocaine	50-36-2	PO
RG	12	Runkel1972	https://pubmed.ncbi.nlm.nih.gov/4624708/	4624708	naproxen	22204-53-1	IV
RG	13	Runkel1972	https://pubmed.ncbi.nlm.nih.gov/4624708/	4624708	naproxen	22204-53-1	PO
RG	14	Runkel1972	https://pubmed.ncbi.nlm.nih.gov/4624708/	4624708	naproxen	22204-53-1	PO
RG	15	Runkel1972	https://pubmed.ncbi.nlm.nih.gov/4624708/	4624708	naproxen	22204-53-1	PO
RG	16	Weber1996	https://pubmed.ncbi.nlm.nih.gov/8823230/	8823230	bosentan	147536-97-8	IV
RG	17	Weber1996	https://pubmed.ncbi.nlm.nih.gov/8823230/	8823230	bosentan	147536-97-8	IV
RG	18	Weber1996	https://pubmed.ncbi.nlm.nih.gov/8823230/	8823230	bosentan	147536-97-8	IV
RG	19	Weber1996	https://pubmed.ncbi.nlm.nih.gov/8823230/	8823230	bosentan	147536-97-8	IV
RG	20	Weber1996	https://pubmed.ncbi.nlm.nih.gov/8823230/	8823230	bosentan	147536-97-8	IV
RG	21	Weber1996	https://pubmed.ncbi.nlm.nih.gov/8823230/	8823230	bosentan	147536-97-8	PO
RG	22	Weber1996	https://pubmed.ncbi.nlm.nih.gov/8823230/	8823230	bosentan	147536-97-8	PO
RG	23	Weber1996	https://pubmed.ncbi.nlm.nih.gov/8823230/	8823230	bosentan	147536-97-8	PO
RG	24	Weber1996	https://pubmed.ncbi.nlm.nih.gov/8823230/	8823230	bosentan	147536-97-8	PO
RG	25	Weber1996	https://pubmed.ncbi.nlm.nih.gov/8823230/	8823230	bosentan	147536-97-8	PO
RG	26	Weber1996	https://pubmed.ncbi.nlm.nih.gov/8823230/	8823230	bosentan	147536-97-8	PO
RG	27	Weber1996	https://pubmed.ncbi.nlm.nih.gov/8823230/	8823230	bosentan	147536-97-8	PO
RG	28	Weber1996	https://pubmed.ncbi.nlm.nih.gov/8823230/	8823230	bosentan	147536-97-8	PO
RG	29	Cass1999	https://pubmed.ncbi.nlm.nih.gov/10429835/	10429835	zanamivir	139110-80-8	IV
RG	30	Cass1999	https://pubmed.ncbi.nlm.nih.gov/10429835/	10429835	zanamivir	139110-80-8	IV
RG	31	Cass1999	https://pubmed.ncbi.nlm.nih.gov/10429835/	10429835	zanamivir	139110-80-8	IV
RG	32	Cass1999	https://pubmed.ncbi.nlm.nih.gov/10429835/	10429835	zanamivir	139110-80-8	IV
RG	33	Cass1999	https://pubmed.ncbi.nlm.nih.gov/10429835/	10429835	zanamivir	139110-80-8	IV
RG	34	Cass1999	https://pubmed.ncbi.nlm.nih.gov/10429835/	10429835	zanamivir	139110-80-8	IV
RG	35	Forsyth1989	https://pubmed.ncbi.nlm.nih.gov/2598567/	2598567	tacrine	321-64-2	IV
RG	36	Forsyth1989	https://pubmed.ncbi.nlm.nih.gov/2598567/	2598567	tacrine	321-64-2	PO
RG	37	Forsyth1989	https://pubmed.ncbi.nlm.nih.gov/2598567/	2598567	tacrine	321-64-2	PO
RG	38	Forsyth1989	https://pubmed.ncbi.nlm.nih.gov/2598567/	2598567	tacrine	321-64-2	PO
RG	39	Forsyth1989	https://pubmed.ncbi.nlm.nih.gov/2598567/	2598567	tacrine	321-64-2	PO
RG	40	Kampmann1977	https://pubmed.ncbi.nlm.nih.gov/925880/	925880	propylthiouracil	51-52-5	IV
RG	41	Leow1992	https://pubmed.ncbi.nlm.nih.gov/1485370/	1485370	oxycodone	76-42-6	IV
RG	42	Leow1992	https://pubmed.ncbi.nlm.nih.gov/1485370/	1485370	oxycodone	76-42-6	PO
RG	43	Leow1992	https://pubmed.ncbi.nlm.nih.gov/1485370/	1485370	oxycodone	76-42-6	PO
RG	44	Sun2016	https://pubmed.ncbi.nlm.nih.gov/27736760/	27736760	omadacycline	389139-89-3	IV
RG	45	Sun2016	https://pubmed.ncbi.nlm.nih.gov/27736760/	27736760	omadacycline	389139-89-3	PO
RG	46	Sun2016	https://pubmed.ncbi.nlm.nih.gov/27736760/	27736760	omadacycline	389139-89-3	PO
RG	47	Sitar1975	https://pubmed.ncbi.nlm.nih.gov/1112878/	1112878	propylthiouracil	51-52-5	PO
RG	48	Sitar1975	https://pubmed.ncbi.nlm.nih.gov/1112878/	1112878	propylthiouracil	51-52-5	PO
RG	49	Phillips1980	https://pubmed.ncbi.nlm.nih.gov/7463330/	7463330	fluorouracil	51-21-8	IV
RG	50	Phillips1980	https://pubmed.ncbi.nlm.nih.gov/7463330/	7463330	fluorouracil	51-21-8	PO
RG	51	Wiesel1980	https://pubmed.ncbi.nlm.nih.gov/7418717/	7418717	sulpiride	15676-16-1	IV
RG	52	Wiesel1980	https://pubmed.ncbi.nlm.nih.gov/7418717/	7418717	sulpiride	15676-16-1	PO
RG	53	Wiesel1980	https://pubmed.ncbi.nlm.nih.gov/7418717/	7418717	sulpiride	15676-16-1	IV
RG	54	Wiesel1980	https://pubmed.ncbi.nlm.nih.gov/7418717/	7418717	sulpiride	15676-16-1	PO
RG	1	Aghajanian1964	https://pubmed.ncbi.nlm.nih.gov/14209776/	14209776	lysergic acid diethylamide	50-37-3	IV
RG	4	Danhof1982	https://pubmed.ncbi.nlm.nih.gov/7075648/	7075648	antipyrine	60-80-0	IV
RG	5	Danhof1982	https://pubmed.ncbi.nlm.nih.gov/7075648/	7075648	antipyrine	60-80-0	PO
RG	6	Dolder2017	https://pubmed.ncbi.nlm.nih.gov/28197931/	28197931	lysergic acid diethylamide	50-37-3	PO
RG	7	Dolder2017	https://pubmed.ncbi.nlm.nih.gov/28197931/	28197931	lysergic acid diethylamide	50-37-3	PO
RG	8	Mitenko1973	https://pubmed.ncbi.nlm.nih.gov/4723258/	4723258	theophylline	58-55-9	IV
RG	9	Patat1994	https://pubmed.ncbi.nlm.nih.gov/7846196/	7846196	zolpidem	82626-48-0	IV
RG	10	Patat1994	https://pubmed.ncbi.nlm.nih.gov/7846196/	7846196	zolpidem	82626-48-0	PO
RG	11	Patat1994	https://pubmed.ncbi.nlm.nih.gov/7846196/	7846196	zolpidem	82626-48-0	IV
RG	12	Patat1994	https://pubmed.ncbi.nlm.nih.gov/7846196/	7846196	zolpidem	82626-48-0	PO
RG	13	Corey1999	https://pubmed.ncbi.nlm.nih.gov/10586393/	10586393	azimilide	149908-53-2	IV
RG	14	Corey1999	https://pubmed.ncbi.nlm.nih.gov/10586393/	10586393	azimilide	149908-53-2	PO
RG	15	Corey1999	https://pubmed.ncbi.nlm.nih.gov/10586393/	10586393	azimilide	149908-53-2	PO
RG	16	Rodriguez1998	https://pubmed.ncbi.nlm.nih.gov/9473217/	9473217	hydroxyurea	127-07-1	IV
RG	17	Rodriguez1998	https://pubmed.ncbi.nlm.nih.gov/9473217/	9473217	hydroxyurea	127-07-1	PO
RG	18	Baxter1986	https://pubmed.ncbi.nlm.nih.gov/3735080/	3735080	ketoconazole	65277-42-1	PO
RG	19	Baxter1986	https://pubmed.ncbi.nlm.nih.gov/3735080/	3735080	ketoconazole	65277-42-1	PO
RG	20	Chien1997	https://pubmed.ncbi.nlm.nih.gov/9333057/	9333057	levoﬂoxacin	100986-85-4	IV
RG	21	Chien1997	https://pubmed.ncbi.nlm.nih.gov/9333057/	9333057	levoﬂoxacin	100986-85-4	PO
RG	22	Chien1997	https://pubmed.ncbi.nlm.nih.gov/9333057/	9333057	levoﬂoxacin	100986-85-4	IV
RG	23	Chien1997	https://pubmed.ncbi.nlm.nih.gov/9333057/	9333057	levoﬂoxacin	100986-85-4	PO
RG	24	Chien1997	https://pubmed.ncbi.nlm.nih.gov/9333057/	9333057	levoﬂoxacin	100986-85-4	PO
RG	25	Jansson1985	https://pubmed.ncbi.nlm.nih.gov/4042519/	4042519	methimazole	60-56-0	IV
RG	26	Jansson1985	https://pubmed.ncbi.nlm.nih.gov/4042519/	4042519	methimazole	60-56-0	PO
RG	27	Yeung1992	https://pubmed.ncbi.nlm.nih.gov/8157044/	8157044	chlorpromazine	34468-21-8	IV
RG	28	Yeung1992	https://pubmed.ncbi.nlm.nih.gov/8157044/	8157044	chlorpromazine	34468-21-8	PO
RG	29	Mitenko1973	https://pubmed.ncbi.nlm.nih.gov/4723258/	4723258	theophylline	58-55-9	IV
RG	1	Aquilonius1980	https://pubmed.ncbi.nlm.nih.gov/7439266/	7439266	pyridostigmine	155-97-5	IV
RG	2	Aquilonius1980	https://pubmed.ncbi.nlm.nih.gov/7439266/	7439266	pyridostigmine	155-97-5	IV
RG	3	Aquilonius1980	https://pubmed.ncbi.nlm.nih.gov/7439266/	7439266	pyridostigmine	155-97-5	PO
RG	4	Aquilonius1980	https://pubmed.ncbi.nlm.nih.gov/7439266/	7439266	pyridostigmine	155-97-5	PO
RG	5	Aquilonius1980	https://pubmed.ncbi.nlm.nih.gov/7439266/	7439266	pyridostigmine	155-97-5	PO
RG	6	Aquilonius1980	https://pubmed.ncbi.nlm.nih.gov/7439266/	7439266	pyridostigmine	155-97-5	PO
RG	7	Aquilonius1980	https://pubmed.ncbi.nlm.nih.gov/7439266/	7439266	pyridostigmine	155-97-5	PO
RG	8	Aquilonius1980	https://pubmed.ncbi.nlm.nih.gov/7439266/	7439266	pyridostigmine	155-97-5	PO
RG	9	Aquilonius1980	https://pubmed.ncbi.nlm.nih.gov/7439266/	7439266	pyridostigmine	155-97-5	PO
RG	10	Aquilonius1980	https://pubmed.ncbi.nlm.nih.gov/7439266/	7439266	pyridostigmine	155-97-5	PO
RG	11	Aquilonius1980	https://pubmed.ncbi.nlm.nih.gov/7439266/	7439266	pyridostigmine	155-97-5	PO
RG	12	Bareggi1988	https://pubmed.ncbi.nlm.nih.gov/2896126/	2896126	chlordesmethyldiazepam	2894-67-9	IV
RG	13	Bareggi1988	https://pubmed.ncbi.nlm.nih.gov/2896126/	2896126	chlordesmethyldiazepam	2894-67-9	PO
RG	14	Boyes1971	https://pubmed.ncbi.nlm.nih.gov/5099888/	5099888	lidocaine	137-58-6	IV
RG	15	Boyes1971	https://pubmed.ncbi.nlm.nih.gov/5099888/	5099888	lidocaine	137-58-6	PO
RG	16	Boyes1971	https://pubmed.ncbi.nlm.nih.gov/5099888/	5099888	lidocaine	137-58-6	PO
RG	17	Ehrnebo1974	https://pubmed.ncbi.nlm.nih.gov/4853598/	4853598	pentobarbital	76-74-4	IV
RG	18	Ehrnebo1977	https://pubmed.ncbi.nlm.nih.gov/923183/	923183	pentazocine	359-83-1	IV
RG	19	Ehrnebo1977	https://pubmed.ncbi.nlm.nih.gov/923183/	923183	pentazocine	359-83-1	PO
RG	20	Frydman1986	https://pubmed.ncbi.nlm.nih.gov/3458699/	3458699	pefloxacin	70458-92-3	IV
RG	21	Frydman1986	https://pubmed.ncbi.nlm.nih.gov/3458699/	3458699	pefloxacin	70458-92-3	PO
RG	22	Graffner1974	https://pubmed.ncbi.nlm.nih.gov/1122683/	1122683	procainamide	51-06-9	IV
RG	23	Graffner1974	https://pubmed.ncbi.nlm.nih.gov/1122683/	1122683	procainamide	51-06-9	PO
RG	24	Gugler1976	https://pubmed.ncbi.nlm.nih.gov/1261151/	1261151	phenytoin	57-41-0	IV
RG	25	Gugler1976	https://pubmed.ncbi.nlm.nih.gov/1261151/	1261151	phenytoin	57-41-0	PO
RG	26	Jochemsen1983	https://pubmed.ncbi.nlm.nih.gov/6661374/	6661374	brotizolam	57801-81-7	IV
RG	27	Jochemsen1983	https://pubmed.ncbi.nlm.nih.gov/6661374/	6661374	brotizolam	57801-81-7	PO
RG	28	Klinge1984	https://pubmed.ncbi.nlm.nih.gov/6476816/	6476816	pipemidic acid	51940-44-4	IV
RG	29	Klinge1984	https://pubmed.ncbi.nlm.nih.gov/6476816/	6476816	pipemidic acid	51940-44-4	PO
RG	30	Noormohamed1998	https://pubmed.ncbi.nlm.nih.gov/9527775/	9527775	foscarnet	4428-95-9	IV
RG	31	Noormohamed1998	https://pubmed.ncbi.nlm.nih.gov/9527775/	9527775	foscarnet	4428-95-9	PO
RG	32	Sayed1989	https://www.ncbi.nlm.nih.gov/pmc/articles/PMC1379824/		methylprednisolone	83-43-2	IV
RG	33	Sayed1989	https://www.ncbi.nlm.nih.gov/pmc/articles/PMC1379824/		methylprednisolone	83-43-2	IV
RG	34	Sayed1989	https://www.ncbi.nlm.nih.gov/pmc/articles/PMC1379824/		methylprednisolone	83-43-2	IV
RG	35	Sayed1989	https://www.ncbi.nlm.nih.gov/pmc/articles/PMC1379824/		methylprednisolone	83-43-2	PO
RG	36	Stuck1989	https://pubmed.ncbi.nlm.nih.gov/2499248/	2499248	fleroxacin	79660-72-3	IV
RG	37	Stuck1989	https://pubmed.ncbi.nlm.nih.gov/2499248/	2499248	fleroxacin	79660-72-3	PO
RG	38	Wingender1984	https://pubmed.ncbi.nlm.nih.gov/6489326/	6489326	ciprofloxacin	85721-33-1	IV
RG	39	Wingender1984	https://pubmed.ncbi.nlm.nih.gov/6489326/	6489326	ciprofloxacin	85721-33-1	PO
RG	40	Yamamura1992	https://pubmed.ncbi.nlm.nih.gov/1432618/	1432618	glycyrrhizin	1405-86-3	IV
RG	41	Yamamura1992	https://pubmed.ncbi.nlm.nih.gov/1432618/	1432618	glycyrrhizin	1405-86-3	IV
RG	42	Yamamura1992	https://pubmed.ncbi.nlm.nih.gov/1432618/	1432618	glycyrrhizin	1405-86-3	IV
RG	43	Yamamura1992	https://pubmed.ncbi.nlm.nih.gov/1432618/	1432618	glycyrrhizin	1405-86-3	IV
RG	44	Yamamura1992	https://pubmed.ncbi.nlm.nih.gov/1432618/	1432618	glycyrrhizin	1405-86-3	IV
RG	45	Yamamura1992	https://pubmed.ncbi.nlm.nih.gov/1432618/	1432618	glycyrrhizin	1405-86-3	IV
RG	46	Mello2013	https://www.ncbi.nlm.nih.gov/pmc/articles/PMC9086919/		nicotine	54-11-5	IV
RG	47	Mello2013	https://www.ncbi.nlm.nih.gov/pmc/articles/PMC9086919/		nicotine	54-11-5	IV
RG	48	Jacob1991	https://pubmed.ncbi.nlm.nih.gov/1883864/	1883864	nicotine	54-11-5	IV
RG	49	Benowitz1991	https://pubmed.ncbi.nlm.nih.gov/2007322/	2007322	nicotine	54-11-5	IV
RG	50	Benowitz1991	https://pubmed.ncbi.nlm.nih.gov/2007322/	2007322	nicotine	54-11-5	IV
RG	51	Benowitz1991	https://pubmed.ncbi.nlm.nih.gov/2007322/	2007322	nicotine	54-11-5	PO
RG	52	Benowitz1991	https://pubmed.ncbi.nlm.nih.gov/2007322/	2007322	nicotine	54-11-5	PO
RG	53	Benowitz1991	https://pubmed.ncbi.nlm.nih.gov/2007322/	2007322	nicotine	54-11-5	PO
RG	54	Andersson1990	https://pubmed.ncbi.nlm.nih.gov/2253676/	2253676	omeprazole	73590-58-6	IV
RG	55	Andersson1990	https://pubmed.ncbi.nlm.nih.gov/2253676/	2253676	omeprazole	73590-58-6	IV
RG	56	Andersson1990	https://pubmed.ncbi.nlm.nih.gov/2253676/	2253676	omeprazole	73590-58-6	PO
RG	57	Andersson1990	https://pubmed.ncbi.nlm.nih.gov/2253676/	2253676	omeprazole	73590-58-6	PO
RG	58	Andersson1990	https://pubmed.ncbi.nlm.nih.gov/2253676/	2253676	omeprazole	73590-58-6	PO
RG	1	Barbhaiya1995	https://pubmed.ncbi.nlm.nih.gov/8825195/	8825195	nefazodone	83366-66-9	IV
RG	2	Barbhaiya1995	https://pubmed.ncbi.nlm.nih.gov/8825195/	8825195	nefazodone	83366-66-9	PO
RG	3	Cid1986	https://pubmed.ncbi.nlm.nih.gov/3828485/	3828485	propranolol	525-66-6	IV
RG	4	Cid1986	https://pubmed.ncbi.nlm.nih.gov/3828485/	3828485	propranolol	525-66-6	PO
RG	5	Retlich2010	https://pubmed.ncbi.nlm.nih.gov/21053992/	21053992	linagliptin	668270-12-0	IV
RG	6	Retlich2010	https://pubmed.ncbi.nlm.nih.gov/21053992/	21053992	linagliptin	668270-12-0	IV
RG	7	Retlich2010	https://pubmed.ncbi.nlm.nih.gov/21053992/	21053992	linagliptin	668270-12-0	IV
RG	8	Retlich2010	https://pubmed.ncbi.nlm.nih.gov/21053992/	21053992	linagliptin	668270-12-0	IV
RG	9	Retlich2010	https://pubmed.ncbi.nlm.nih.gov/21053992/	21053992	linagliptin	668270-12-0	PO
RG	10	Miller2002	https://pubmed.ncbi.nlm.nih.gov/12182252/	12182252	rosiglitazone	122320-73-4	IV
RG	11	Miller2002	https://pubmed.ncbi.nlm.nih.gov/12182252/	12182252	rosiglitazone	122320-73-4	PO
RG	12	Nitsche1982	https://pubmed.ncbi.nlm.nih.gov/6804223/	6804223	valproic acid	99-66-1	IV
RG	13	Nitsche1982	https://pubmed.ncbi.nlm.nih.gov/6804223/	6804223	valproic acid	99-66-1	PO
RG	14	Nitsche1982	https://pubmed.ncbi.nlm.nih.gov/6804223/	6804223	valproic acid	99-66-1	PO
RG	15	Nitsche1982	https://pubmed.ncbi.nlm.nih.gov/6804223/	6804223	valproic acid	99-66-1	PO
RG	16	Klotz1977	https://pubmed.ncbi.nlm.nih.gov/324695/	324695	valproic acid	99-66-1	IV
RG	17	Klotz1977	https://pubmed.ncbi.nlm.nih.gov/324695/	324695	valproic acid	99-66-1	IV
RG	18	Klotz1977	https://pubmed.ncbi.nlm.nih.gov/324695/	324695	valproic acid	99-66-1	IV
RG	19	Klotz1977	https://pubmed.ncbi.nlm.nih.gov/324695/	324695	valproic acid	99-66-1	IV
RG	20	Klotz1977	https://pubmed.ncbi.nlm.nih.gov/324695/	324695	valproic acid	99-66-1	PO
RG	21	Klotz1977	https://pubmed.ncbi.nlm.nih.gov/324695/	324695	valproic acid	99-66-1	PO
RG	22	Klotz1977	https://pubmed.ncbi.nlm.nih.gov/324695/	324695	valproic acid	99-66-1	PO
RG	23	Meresaar1981	https://pubmed.ncbi.nlm.nih.gov/7286059/	7286059	methadone	76-99-3	IV
RG	24	Meresaar1981	https://pubmed.ncbi.nlm.nih.gov/7286059/	7286059	methadone	76-99-3	IV
RG	25	Meresaar1981	https://pubmed.ncbi.nlm.nih.gov/7286059/	7286059	methadone	76-99-3	PO
RG	26	Meresaar1981	https://pubmed.ncbi.nlm.nih.gov/7286059/	7286059	methadone	76-99-3	PO
RG	27	Perucca1978	https://www.ncbi.nlm.nih.gov/pmc/articles/PMC1429296/		valproic acid	99-66-1	IV
RG	28	Perucca1978	https://www.ncbi.nlm.nih.gov/pmc/articles/PMC1429296/		valproic acid	99-66-1	PO
RG	29	Smith1977	https://pubmed.ncbi.nlm.nih.gov/303115/	303115	benoxaprofen	51234-28-7	PO
RG	30	Smith1977	https://pubmed.ncbi.nlm.nih.gov/303115/	303115	benoxaprofen	51234-28-7	PO
RG	31	Smith1977	https://pubmed.ncbi.nlm.nih.gov/303115/	303115	benoxaprofen	51234-28-7	PO
RG	32	Roder1995	https://pubmed.ncbi.nlm.nih.gov/7622258/	7622258	dicloxacillin	3116-76-5	PO
RG	33	Roder1995	https://pubmed.ncbi.nlm.nih.gov/7622258/	7622258	dicloxacillin	3116-76-5	PO
RG	34	Roder1995	https://pubmed.ncbi.nlm.nih.gov/7622258/	7622258	dicloxacillin	3116-76-5	PO
RG	35	Roder1995	https://pubmed.ncbi.nlm.nih.gov/7622258/	7622258	flucloxacillin	5250-39-5	PO
RG	36	Simon1973	https://pubmed.ncbi.nlm.nih.gov/4489895/	4489895	flucloxacillin	5250-39-5	IV
RG	37	Simon1973	https://pubmed.ncbi.nlm.nih.gov/4489895/	4489895	dicloxacillin	3116-76-5	IV
RG	38	Simon1973	https://pubmed.ncbi.nlm.nih.gov/4489895/	4489895	oxacillin	66-79-5	IV
RG	39	Rosenblatt1968	https://pubmed.ncbi.nlm.nih.gov/5645708/	5645708	dicloxacillin	3116-76-5	IV
RG	40	Rosenblatt1968	https://pubmed.ncbi.nlm.nih.gov/5645708/	5645708	cloxacillin	61-72-3	IV
RG	41	Rosenblatt1968	https://pubmed.ncbi.nlm.nih.gov/5645708/	5645708	oxacillin	66-79-5	IV
RG	42	Movshev2006	https://www.webofscience.com/wos/woscc/full-record/WOS:000239697300001		methotrexate	59-05-2	IV
RG	43	Breithaupt1982	https://pubmed.ncbi.nlm.nih.gov/7094977/	7094977	allopurinol	315-30-0	IV
RG	44	Breithaupt1982	https://pubmed.ncbi.nlm.nih.gov/7094977/	7094977	allopurinol	315-30-0	PO
RG	45	Gerloff1996	https://pubmed.ncbi.nlm.nih.gov/8803522/	8803522	lansoprazole	103577-45-3	IV
RG	46	Gerloff1996	https://pubmed.ncbi.nlm.nih.gov/8803522/	8803522	lansoprazole	103577-45-3	PO
RG	47	Gerloff1996	https://pubmed.ncbi.nlm.nih.gov/8803522/	8803522	lansoprazole	103577-45-3	PO
RG	48	Chu1992	https://pubmed.ncbi.nlm.nih.gov/1387301/	1387301	clarithromycin	81103-11-9	IV
RG	49	Chu1992	https://pubmed.ncbi.nlm.nih.gov/1387301/	1387301	clarithromycin	81103-11-9	PO
RG	50	Chu1992	https://pubmed.ncbi.nlm.nih.gov/1387301/	1387301	clarithromycin	81103-11-9	PO
RG	1	Cho2018	https://pubmed.ncbi.nlm.nih.gov/30559004/	30559004	delpazolid	1219707-39-7	IV
RG	2	Cho2018	https://pubmed.ncbi.nlm.nih.gov/30559004/	30559004	delpazolid	1219707-39-7	IV
RG	3	Cho2018	https://pubmed.ncbi.nlm.nih.gov/30559004/	30559004	delpazolid	1219707-39-7	IV
RG	4	Cho2018	https://pubmed.ncbi.nlm.nih.gov/30559004/	30559004	delpazolid	1219707-39-7	PO
RG	5	Stuck1989	https://pubmed.ncbi.nlm.nih.gov/2524207/	2524207	acitretin	55079-83-9	PO
RG	6	Ackenheil1989	https://pubmed.ncbi.nlm.nih.gov/2682731/	2682731	clozapine	5786-21-0	PO
RG	7	Cheng1988	https://pubmed.ncbi.nlm.nih.gov/3203703/	3203703	clozapine	5786-21-0	IV
RG	8	Cheng1988	https://pubmed.ncbi.nlm.nih.gov/3203703/	3203703	clozapine	5786-21-0	PO
RG	9	Gardiner2018	https://www.ncbi.nlm.nih.gov/pmc/articles/PMC6042703/		flucloxacillin	5250-39-5	PO
RG	10	Gardiner2018	https://www.ncbi.nlm.nih.gov/pmc/articles/PMC6042703/		flucloxacillin	5250-39-5	PO
RG	11	Landersdorfer2007	https://pubmed.ncbi.nlm.nih.gov/17576847/	17576847	flucloxacillin	5250-39-5	IV
RG	12	Landersdorfer2007	https://pubmed.ncbi.nlm.nih.gov/17576847/	17576847	flucloxacillin	5250-39-5	IV
RG	13	Liu2009	https://pubmed.ncbi.nlm.nih.gov/19446150/	19446150	amlodipine	88150-42-9	PO
RG	14	Liu2009	https://pubmed.ncbi.nlm.nih.gov/19446150/	19446150	amlodipine	88150-42-9	PO
RG	15	Anderson1985	https://pubmed.ncbi.nlm.nih.gov/3987776/	3987776	flucloxacillin	5250-39-5	IV
RG	16	Rogers1982	https://pubmed.ncbi.nlm.nih.gov/6811355/	6811355	glibenclamide	10238-21-8	IV
RG	17	Coppack1990	https://pubmed.ncbi.nlm.nih.gov/2116159/	2116159	glibenclamide	10238-21-8	PO
RG	18	Karim2007	https://pubmed.ncbi.nlm.nih.gov/17192500/	17192500	pioglitazone	111025-46-8	PO
RG	19	Karim2007	https://pubmed.ncbi.nlm.nih.gov/17192500/	17192500	metformin	657-24-9	PO
RG	20	Pentikäinen1979	https://pubmed.ncbi.nlm.nih.gov/499320/	499320	metformin	657-24-9	IV
RG	21	Pentikäinen1979	https://pubmed.ncbi.nlm.nih.gov/499320/	499320	metformin	657-24-9	PO
RG	22	Kuhlmann2021	https://pubmed.ncbi.nlm.nih.gov/34268884/	34268884	metformin	657-24-9	IV
RG	23	Kuhlmann2021	https://pubmed.ncbi.nlm.nih.gov/34268884/	34268884	metformin	657-24-9	PO
RG	24	Yu2008	https://pubmed.ncbi.nlm.nih.gov/19167587/	19167587	rosiglitazone	122320-73-4	PO
RG	25	Shah1990	https://pubmed.ncbi.nlm.nih.gov/2401752/	2401752	ticlopidine	55142-85-3	PO
RG	26	Shah1990	https://pubmed.ncbi.nlm.nih.gov/2401752/	2401752	ticlopidine	55142-85-3	PO
RG	27	Young1998	https://www.ncbi.nlm.nih.gov/pmc/articles/PMC1873986/		troglitazone	97322-87-7	PO
RG	28	Young1998	https://www.ncbi.nlm.nih.gov/pmc/articles/PMC1873986/		troglitazone	97322-87-7	PO
RG	29	Knowlton1999	https://doi.org/10.2165/00044011-199917020-00007		troglitazone	97322-87-7	PO
RG	30	Lamson1999	https://pubmed.ncbi.nlm.nih.gov/10701699/	10701699	nevirapine	129618-40-2	IV
RG	31	Lamson1999	https://pubmed.ncbi.nlm.nih.gov/10701699/	10701699	nevirapine	129618-40-2	PO
RG	32	Lamson1999	https://pubmed.ncbi.nlm.nih.gov/10701699/	10701699	nevirapine	129618-40-2	PO
RG	33	Ramael2006	https://pubmed.ncbi.nlm.nih.gov/16861095/	16861095	levetiracetam	102767-28-2	IV
RG	34	Ramael2006	https://pubmed.ncbi.nlm.nih.gov/16861095/	16861095	levetiracetam	102767-28-2	PO
RG	35	Chukwuani1998	https://pubmed.ncbi.nlm.nih.gov/9755295/	9755295	ciprofloxacin	85721-33-1	IV
RG	36	Chukwuani1998	https://pubmed.ncbi.nlm.nih.gov/9755295/	9755295	fleroxacin	79660-72-3	IV
RG	37	Kim2015	https://pubmed.ncbi.nlm.nih.gov/25848210/	25848210	hthq	148081-72-5	PO
RG	38	Kim2015	https://pubmed.ncbi.nlm.nih.gov/25848210/	25848210	hthq	148081-72-5	PO
RG	39	Kim2015	https://pubmed.ncbi.nlm.nih.gov/25848210/	25848210	hthq	148081-72-5	PO
RG	40	Kim2015	https://pubmed.ncbi.nlm.nih.gov/25848210/	25848210	hthq	148081-72-5	PO
RG	41	Chen2018	https://pubmed.ncbi.nlm.nih.gov/29375375/	29375375	ginsenoside compound k	39262-14-1	PO
RG	42	Chen2018	https://pubmed.ncbi.nlm.nih.gov/29375375/	29375375	ginsenoside compound k	39262-14-1	PO
RG	43	Reed2008	https://pubmed.ncbi.nlm.nih.gov/18843002/	18843002	3,3'-diindolylmethane	1968-05-4	PO
RG	44	Reed2008	https://pubmed.ncbi.nlm.nih.gov/18843002/	18843002	3,3'-diindolylmethane	1968-05-4	PO
RG	1	Saven1996	https://pubmed.ncbi.nlm.nih.gov/8622049/	8622049	cladribine	4291-63-8	IV
RG	2	Saven1996	https://pubmed.ncbi.nlm.nih.gov/8622049/	8622049	cladribine	4291-63-8	PO
RG	3	Bowsher1994	https://pubmed.ncbi.nlm.nih.gov/7811032/	7811032	fialuridine	69123-98-4	PO
RG	4	Roncari1986	https://pubmed.ncbi.nlm.nih.gov/3094572/	3094572	flumazenil	78755-81-4	IV
RG	5	Roncari1986	https://pubmed.ncbi.nlm.nih.gov/3094572/	3094572	flumazenil	78755-81-4	IV
RG	6	Roncari1986	https://pubmed.ncbi.nlm.nih.gov/3094572/	3094572	flumazenil	78755-81-4	PO
RG	7	Roncari1986	https://pubmed.ncbi.nlm.nih.gov/3094572/	3094572	flumazenil	78755-81-4	IV
RG	8	Roncari1986	https://pubmed.ncbi.nlm.nih.gov/3094572/	3094572	flumazenil	78755-81-4	IV
RG	9	Roncari1986	https://pubmed.ncbi.nlm.nih.gov/3094572/	3094572	flumazenil	78755-81-4	PO
RG	10	Chatfield1977	https://pubmed.ncbi.nlm.nih.gov/303114/	303114	benoxaprofen	51234-28-7	PO
RG	11	Adam1977	https://doi.org/10.1007/BF01640786		cefazolin	25953-19-9	IV
RG	12	Whitley1982	https://pubmed.ncbi.nlm.nih.gov/7102700/	7102700	acyclovir	59277-89-3	IV
RG	13	Whitley1982	https://pubmed.ncbi.nlm.nih.gov/7102700/	7102700	acyclovir	59277-89-3	IV
RG	14	VanDyke1982	https://pubmed.ncbi.nlm.nih.gov/7102701/	7102701	acyclovir	59277-89-3	PO
RG	15	Zhang2015	https://pubmed.ncbi.nlm.nih.gov/25563323/	25563323	methotrexate	59-05-2	IV
RG	16	Krishna2013	https://pubmed.ncbi.nlm.nih.gov/17244767/	17244767	sitagliptin	486460-32-6	PO
RG	17	Young2005	Submission document		sitagliptin	486460-32-6	PO
RG	18	Young2005	Submission document		sitagliptin	486460-32-6	PO
RG	19	Young2005	Submission document		sitagliptin	486460-32-6	PO
RG	20	Young2005	Submission document		sitagliptin	486460-32-6	PO
RG	21	Herman2005	https://pubmed.ncbi.nlm.nih.gov/16338283/	16338283	sitagliptin	486460-32-6	PO
RG	22	Herman2005	https://pubmed.ncbi.nlm.nih.gov/16338283/	16338283	sitagliptin	486460-32-6	PO
RG	23	Herman2005	https://pubmed.ncbi.nlm.nih.gov/16338283/	16338283	sitagliptin	486460-32-6	PO
RG	24	Herman2005	https://pubmed.ncbi.nlm.nih.gov/16338283/	16338283	sitagliptin	486460-32-6	PO
RG	25	Herman2005	https://pubmed.ncbi.nlm.nih.gov/16338283/	16338283	sitagliptin	486460-32-6	PO
RG	26	Bergman2007	https://pubmed.ncbi.nlm.nih.gov/17575559/	17575559	sitagliptin	486460-32-6	IV
RG	27	Bergman2007	https://pubmed.ncbi.nlm.nih.gov/17575559/	17575559	sitagliptin	486460-32-6	IV
RG	28	Bergman2007	https://pubmed.ncbi.nlm.nih.gov/17575559/	17575559	sitagliptin	486460-32-6	IV
RG	29	Segal1988	https://pubmed.ncbi.nlm.nih.gov/3396458/	3396458	gentamicin	1403-66-3	IV
RG	30	Boisson2008	https://pubmed.ncbi.nlm.nih.gov/29947799/	29947799	gentamicin	1403-66-3	IV
RG	31	Lewis1999	https://pubmed.ncbi.nlm.nih.gov/10430520/	10430520	gentamicin	1403-66-3	IV
RG	32	Zhou1985	https://pubmed.ncbi.nlm.nih.gov/3985603/	3985603	ceftriaxone	73384-59-5	IV
RG	33	Bolme1976	https://doi.org/10.1007/BF00558335		ampicillin	69-53-4	IV
RG	34	Bolme1976	https://doi.org/10.1007/BF00558335		ampicillin	69-53-4	IV
RG	35	Bolme1976	https://doi.org/10.1007/BF00558335		ampicillin	69-53-4	PO
RG	36	Bolme1976	https://doi.org/10.1007/BF00558335		ampicillin	69-53-4	PO
RG	37	Bolme1976	https://doi.org/10.1007/BF00558335		ampicillin	69-53-4	PO
RG	38	Loo1974	https://pubmed.ncbi.nlm.nih.gov/4210515/	4210515	ampicillin	69-53-4	IV
RG	39	Loo1974	https://pubmed.ncbi.nlm.nih.gov/4210515/	4210515	ampicillin	69-53-4	PO
RG	40	Loo1974	https://pubmed.ncbi.nlm.nih.gov/4210515/	4210515	pivampicillin	33817-20-8	PO
RG	41	Loo1974	https://pubmed.ncbi.nlm.nih.gov/4210515/	4210515	ampicillin	69-53-4	IV
RG	42	Loo1974	https://pubmed.ncbi.nlm.nih.gov/4210515/	4210515	pivampicillin	33817-20-8	PO
RG	43	Loo1974	https://pubmed.ncbi.nlm.nih.gov/4210515/	4210515	pivampicillin	33817-20-8	PO
RG	44	Loo1974	https://pubmed.ncbi.nlm.nih.gov/4210515/	4210515	pivampicillin	33817-20-8	PO
RG	45	Loo1974	https://pubmed.ncbi.nlm.nih.gov/4210515/	4210515	pivampicillin	33817-20-8	PO
RG	1	Yeh1998	https://pubmed.ncbi.nlm.nih.gov/9527781/	9527781	indinavir	150378-17-9	PO
RG	2	Yeh1998	https://pubmed.ncbi.nlm.nih.gov/9527781/	9527781	indinavir	150378-17-9	PO
RG	3	Yeh1998	https://pubmed.ncbi.nlm.nih.gov/9527781/	9527781	indinavir	150378-17-9	PO
RG	4	Yeh1998	https://pubmed.ncbi.nlm.nih.gov/9527781/	9527781	indinavir	150378-17-9	PO
RG	5	Hsu1998	https://www.ncbi.nlm.nih.gov/pmc/articles/PMC105944/		indinavir	150378-17-9	PO
RG	6	Hsu1998	https://www.ncbi.nlm.nih.gov/pmc/articles/PMC105944/		indinavir	150378-17-9	PO
RG	7	Hsu1998	https://www.ncbi.nlm.nih.gov/pmc/articles/PMC105944/		indinavir	150378-17-9	PO
RG	8	Hsu1998	https://www.ncbi.nlm.nih.gov/pmc/articles/PMC105944/		indinavir	150378-17-9	PO
RG	9	Hsu1998	https://www.ncbi.nlm.nih.gov/pmc/articles/PMC105944/		indinavir	150378-17-9	PO
RG	10	Schwartz1970	https://pubmed.ncbi.nlm.nih.gov/5514974/	5514974	sulfamethoxazole	723-46-6	PO
RG	11	Schwartz1970	https://pubmed.ncbi.nlm.nih.gov/5514974/	5514974	trimethoprim	738-70-5	PO
RG	12	Grose1979	https://pubmed.ncbi.nlm.nih.gov/464572/	464572	sulfamethoxazole	723-46-6	IV
RG	13	Grose1979	https://pubmed.ncbi.nlm.nih.gov/464572/	464572	trimethoprim	738-70-5	IV
RG	14	Kiser2012	https://pubmed.ncbi.nlm.nih.gov/22305377/	22305377	valganciclovir	175865-60-8	IV
RG	15	Spoorenberg2013	https://pubmed.ncbi.nlm.nih.gov/24400953/	24400953	dexamethasone	50-02-2	IV
RG	16	Spoorenberg2013	https://pubmed.ncbi.nlm.nih.gov/24400953/	24400953	dexamethasone	50-02-2	PO
RG	17	Loew1986	https://pubmed.ncbi.nlm.nih.gov/3709651/	3709651	dexamethasone	50-02-2	PO
RG	18	Loew1986	https://pubmed.ncbi.nlm.nih.gov/3709651/	3709651	dexamethasone	50-02-2	PO
RG	19	Sinnett1989	https://pubmed.ncbi.nlm.nih.gov/2674426/	2674426	methotrexate	59-05-2	PO
RG	20	Sinnett1989	https://pubmed.ncbi.nlm.nih.gov/2674426/	2674426	methotrexate	59-05-2	PO
RG	21	Sinnett1989	https://pubmed.ncbi.nlm.nih.gov/2674426/	2674426	methotrexate	59-05-2	PO
RG	22	Fuchs1996	https://pubmed.ncbi.nlm.nih.gov/8740091/	8740091	tamoxifen	10540-29-1	PO
RG	23	Fuchs1996	https://pubmed.ncbi.nlm.nih.gov/8740091/	8740091	tamoxifen	10540-29-1	PO
RG	24	Fitzgerald1978	https://pubmed.ncbi.nlm.nih.gov/658112/	658112	atenolol	29122-68-7	PO
RG	25	Fitzgerald1978	https://pubmed.ncbi.nlm.nih.gov/658112/	658112	atenolol	29122-68-7	PO
RG	26	Wan1979	https://pubmed.ncbi.nlm.nih.gov/465278/	465278	atenolol	29122-68-7	IV
RG	27	Wan1979	https://pubmed.ncbi.nlm.nih.gov/465278/	465278	atenolol	29122-68-7	PO
RG	28	Wan1979	https://pubmed.ncbi.nlm.nih.gov/465278/	465278	atenolol	29122-68-7	PO
RG	29	Wan1979	https://pubmed.ncbi.nlm.nih.gov/465278/	465278	atenolol	29122-68-7	PO
RG	30	Wan1979	https://pubmed.ncbi.nlm.nih.gov/465278/	465278	atenolol	29122-68-7	PO
RG	31	Sica1997	https://pubmed.ncbi.nlm.nih.gov/9433389/	9433389	irbesartan	138402-11-6	PO
RG	32	Vachharajani2013	https://pubmed.ncbi.nlm.nih.gov/9725545/	9725545	irbesartan	138402-11-6	IV
RG	33	Vachharajani2013	https://pubmed.ncbi.nlm.nih.gov/9725545/	9725545	irbesartan	138402-11-6	PO
RG	34	Chen2012	https://pubmed.ncbi.nlm.nih.gov/12412821/	12412821	zoledronic acid	118072-93-8	IV
RG	35	Chen2012	https://pubmed.ncbi.nlm.nih.gov/12412821/	12412821	zoledronic acid	118072-93-8	IV
RG	36	Chen2012	https://pubmed.ncbi.nlm.nih.gov/12412821/	12412821	zoledronic acid	118072-93-8	IV
RG	37	Chen2012	https://pubmed.ncbi.nlm.nih.gov/12412821/	12412821	zoledronic acid	118072-93-8	IV
RG	38	Dudley1992	https://pubmed.ncbi.nlm.nih.gov/1323615/	1323615	stavudine	3056-17-5	IV
RG	39	Dudley1992	https://pubmed.ncbi.nlm.nih.gov/1323615/	1323615	stavudine	3056-17-5	PO
RG	40	Dudley1992	https://pubmed.ncbi.nlm.nih.gov/1323615/	1323615	stavudine	3056-17-5	PO
RG	41	Dudley1992	https://pubmed.ncbi.nlm.nih.gov/1323615/	1323615	stavudine	3056-17-5	PO
RG	42	Dudley1992	https://pubmed.ncbi.nlm.nih.gov/1323615/	1323615	stavudine	3056-17-5	PO
RG	43	Dudley1992	https://pubmed.ncbi.nlm.nih.gov/1323615/	1323615	stavudine	3056-17-5	PO
RG	1	Kaul1995	https://pubmed.ncbi.nlm.nih.gov/7780046/	7780046	stavudine	3056-17-5	PO
RG	2	Kaul1995	https://pubmed.ncbi.nlm.nih.gov/7780046/	7780046	stavudine	3056-17-5	PO
RG	3	Kaul1995	https://pubmed.ncbi.nlm.nih.gov/7780046/	7780046	stavudine	3056-17-5	PO
RG	4	Kaul1995	https://pubmed.ncbi.nlm.nih.gov/7780046/	7780046	stavudine	3056-17-5	PO
RG	5	Aweeka1995	https://pubmed.ncbi.nlm.nih.gov/8786245/	8786245	zidovudine	30516-87-1	IV
RG	6	Aweeka1995	https://pubmed.ncbi.nlm.nih.gov/8786245/	8786245	zidovudine	30516-87-1	IV
RG	7	Aweeka1995	https://pubmed.ncbi.nlm.nih.gov/8786245/	8786245	zidovudine	30516-87-1	PO
RG	8	Kripalani1980	https://pubmed.ncbi.nlm.nih.gov/6989546/	6989546	captopril	62571-86-2	PO
RG	9	Dunchin1982	https://pubmed.ncbi.nlm.nih.gov/7037265/	7037265	captopril	62571-86-2	IV
RG	10	Dunchin1982	https://pubmed.ncbi.nlm.nih.gov/7037265/	7037265	captopril	62571-86-2	PO
RG	11	Giudicelli1987	https://pubmed.ncbi.nlm.nih.gov/3034318/	3034318	captopril	62571-86-2	PO
RG	12	Stangier2000a	https://pubmed.ncbi.nlm.nih.gov/11014323/	11014323	telmisartan	144701-48-4	IV
RG	13	Stangier2000a	https://pubmed.ncbi.nlm.nih.gov/11014323/	11014323	telmisartan	144701-48-4	IV
RG	14	Stangier2000a	https://pubmed.ncbi.nlm.nih.gov/11014323/	11014323	telmisartan	144701-48-4	IV
RG	15	Stangier2000b	https://pubmed.ncbi.nlm.nih.gov/11185629/	11185629	telmisartan	144701-48-4	IV
RG	16	Stangier2000b	https://pubmed.ncbi.nlm.nih.gov/11185629/	11185629	telmisartan	144701-48-4	PO
RG	17	Ponce-Navarrete2015	doi:10.4172/jbb.1000233		telmisartan	144701-48-4	PO
RG	18	Ponce-Navarrete2015	doi:10.4172/jbb.1000233		telmisartan	144701-48-4	PO
RG	19	Zhang2011	https://pubmed.ncbi.nlm.nih.gov/17009837/	17009837	telmisartan	144701-48-4	PO
RG	20	Zhang2011	https://pubmed.ncbi.nlm.nih.gov/17009837/	17009837	telmisartan	144701-48-4	PO
RG	21	Beermann1976	https://pubmed.ncbi.nlm.nih.gov/1277708/	1277708	hydrochlorothiazide	58-93-5	PO
RG	22	Niemeyer1983	https://pubmed.ncbi.nlm.nih.gov/6873147/	6873147	hydrochlorothiazide	58-93-5	PO
RG	23	Devineni2014	https://pubmed.ncbi.nlm.nih.gov/24726680/	24726680	hydrochlorothiazide	58-93-5	PO
RG	24	Devineni2014	https://pubmed.ncbi.nlm.nih.gov/24726680/	24726680	canagliﬂozin	842133-18-0	PO
RG	25	Barbhaiya1982	https://pubmed.ncbi.nlm.nih.gov/7062255/	7062255	hydrochlorothiazide	58-93-5	PO
RG	26	Hussein1993	https://pubmed.ncbi.nlm.nih.gov/12959285/	12959285	lansoprazole	103577-45-3	PO
RG	27	Hussein1993	https://pubmed.ncbi.nlm.nih.gov/12959285/	12959285	lansoprazole	103577-45-3	PO
RG	28	Leyvraz1992	https://pubmed.ncbi.nlm.nih.gov/1573666/	1573666	pamidronate	40391-99-9	IV
RG	29	Berenson2013	https://pubmed.ncbi.nlm.nih.gov/9115053/	9115053	pamidronate	40391-99-9	IV
RG	30	Roldan2002	https://pubmed.ncbi.nlm.nih.gov/12325487/	12325487	pamidronate	40391-99-9	PO
RG	31	Roldan2002	https://pubmed.ncbi.nlm.nih.gov/12325487/	12325487	pamidronate	40391-99-9	PO
RG	32	Pue1993	https://pubmed.ncbi.nlm.nih.gov/8405016/	8405016	pantoprazole	102625-70-7	IV
RG	33	Pue1993	https://pubmed.ncbi.nlm.nih.gov/8405016/	8405016	pantoprazole	102625-70-7	PO
RG	34	Bondensen1991	https://pubmed.ncbi.nlm.nih.gov/1748043/	1748043	5-aminosalicylic acid	89-57-6	IV
RG	35	Bondensen1991	https://pubmed.ncbi.nlm.nih.gov/1748043/	1748043	5-aminosalicylic acid	89-57-6	IV
RG	36	Bondensen1991	https://pubmed.ncbi.nlm.nih.gov/1748043/	1748043	5-aminosalicylic acid	89-57-6	PO
RG	37	Bondensen1991	https://pubmed.ncbi.nlm.nih.gov/1748043/	1748043	5-aminosalicylic acid	89-57-6	PO
RG	38	Thomas1997	https://pubmed.ncbi.nlm.nih.gov/9257331/	9257331	pentamidine	100-33-4	IV
RG	39	Thomas1997	https://pubmed.ncbi.nlm.nih.gov/9257331/	9257331	pentamidine	100-33-4	IV
RG	40	Thomas1997	https://pubmed.ncbi.nlm.nih.gov/9257331/	9257331	pentamidine	100-33-4	IV
RG	41	Thomas1997	https://pubmed.ncbi.nlm.nih.gov/9257331/	9257331	pentamidine	100-33-4	IV
RG	42	Thomas1997	https://pubmed.ncbi.nlm.nih.gov/9257331/	9257331	pentamidine	100-33-4	IV
RG	1	Lander1984	https://pubmed.ncbi.nlm.nih.gov/6489420/	6489420	phenytoin	57-41-0	IV
RG	2	Lander1984	https://pubmed.ncbi.nlm.nih.gov/6489420/	6489420	phenytoin	57-41-0	PO
RG	3	Lander1984	https://pubmed.ncbi.nlm.nih.gov/6489420/	6489420	phenytoin	57-41-0	IV
RG	4	Lander1984	https://pubmed.ncbi.nlm.nih.gov/6489420/	6489420	phenytoin	57-41-0	PO
RG	5	Ratanakorn1997	https://pubmed.ncbi.nlm.nih.gov/9094065/	9094065	phenytoin	57-41-0	PO
RG	6	Garrigues1991	https://pubmed.ncbi.nlm.nih.gov/1743250/	1743250	cefadroxil	50370-12-2	PO
RG	7	Garrigues1991	https://pubmed.ncbi.nlm.nih.gov/1743250/	1743250	cefadroxil	50370-12-2	PO
RG	8	Garrigues1991	https://pubmed.ncbi.nlm.nih.gov/1743250/	1743250	cefadroxil	50370-12-2	PO
RG	9	Humbert1979	https://pubmed.ncbi.nlm.nih.gov/456077/	456077	cefadroxil	50370-12-2	PO
RG	10	Simon1980	https://doi.org/10.1007/BF01639675		cefadroxil	50370-12-2	PO
RG	11	Simon1980	https://doi.org/10.1007/BF01639675		cephalexin	15686-71-2	PO
RG	12	Adam1980	https://doi.org/10.1007/BF01639671		cefadroxil	50370-12-2	PO
RG	13	Adam1980	https://doi.org/10.1007/BF01639671		amoxicillin	26787-78-0	PO
RG	14	Lode1979	https://pubmed.ncbi.nlm.nih.gov/475366/	475366	cefadroxil	50370-12-2	PO
RG	15	Lode1979	https://pubmed.ncbi.nlm.nih.gov/475366/	475366	cefroxadine	51762-05-1	PO
RG	16	Lode1979	https://pubmed.ncbi.nlm.nih.gov/475366/	475366	cefaclor	53994-73-3	PO
RG	17	Lode1979	https://pubmed.ncbi.nlm.nih.gov/475366/	475366	cephalexin	15686-71-2	PO
RG	18	Stangier2000c	https://pubmed.ncbi.nlm.nih.gov/11185634/	11185634	telmisartan	144701-48-4	PO
RG	19	Stangier2000c	https://pubmed.ncbi.nlm.nih.gov/11185634/	11185634	telmisartan	144701-48-4	PO
RG	20	Spyker1978	https://pubmed.ncbi.nlm.nih.gov/697345/	697345	cefaclor	53994-73-3	PO
RG	21	Spyker1978	https://pubmed.ncbi.nlm.nih.gov/697345/	697345	cephalexin	15686-71-2	PO
RG	22	Cundy1999	https://pubmed.ncbi.nlm.nih.gov/10092959/	10092959	cidofovir	113852-37-2	IV
RG	23	Cundy1999	https://pubmed.ncbi.nlm.nih.gov/10092959/	10092959	cidofovir	113852-37-2	IV
RG	24	Cundy1999	https://pubmed.ncbi.nlm.nih.gov/10092959/	10092959	cidofovir	113852-37-2	IV
RG	25	Cundy1999	https://pubmed.ncbi.nlm.nih.gov/10092959/	10092959	adefovir	106941-25-7	IV
RG	26	Cundy1999	https://pubmed.ncbi.nlm.nih.gov/10092959/	10092959	adefovir	106941-25-7	IV
RG	27	Calvo1987	https://doi.org/10.1016/0378-5173(87)90106-2		naproxen	22204-53-1	IV
RG	28	Carrasco-Portugal2011	https://pubmed.ncbi.nlm.nih.gov/17009840/	17009840	naproxen	22204-53-1	PO
RG	29	Gardner1995	https://pubmed.ncbi.nlm.nih.gov/7547086/	7547086	tenidap	120210-48-2	PO
RG	30	Marty2001	https://pubmed.ncbi.nlm.nih.gov/11822766/	11822766	vinorelbine	71486-22-1	IV
RG	31	Marty2001	https://pubmed.ncbi.nlm.nih.gov/11822766/	11822766	vinorelbine	71486-22-1	PO
RG	32	Deeks1998	https://pubmed.ncbi.nlm.nih.gov/9736567/	9736567	2-(phosphonomethyl)pentanedioic acid	173039-10-6	IV
RG	33	Deeks1998	https://pubmed.ncbi.nlm.nih.gov/9736567/	9736567	2-(phosphonomethyl)pentanedioic acid	173039-10-6	IV
RG	34	Andreasen1978	https://pubmed.ncbi.nlm.nih.gov/729608/	729608	sulfadiazine	68-35-9	PO
RG	35	Andreasen1978	https://pubmed.ncbi.nlm.nih.gov/729608/	729608	trimethoprim	738-70-5	PO
RG	36	Jansson1985	https://pubmed.ncbi.nlm.nih.gov/4042519/	4042519	methimazole	60-56-0	IV
RG	37	Jansson1985	https://pubmed.ncbi.nlm.nih.gov/4042519/	4042519	methimazole	60-56-0	PO
RG	38	Grant1981	https://pubmed.ncbi.nlm.nih.gov/7272143/	7272143	ketamine	6740-88-1	PO
RG	39	Skellern1980	https://pubmed.ncbi.nlm.nih.gov/7356900/	7356900	methimazole	60-56-0	PO
RG	40	Chong2009	https://pubmed.ncbi.nlm.nih.gov/19366273/	19366273	ketamine	6740-88-1	IV
RG	41	Chong2009	https://pubmed.ncbi.nlm.nih.gov/19366273/	19366273	ketamine	6740-88-1	PO
RG	42	Belfayol1994	https://pubmed.ncbi.nlm.nih.gov/7875641/	7875641	cyclophosphamide	50-18-0	IV
RG	43	BelfayolPisant2009	https://pubmed.ncbi.nlm.nih.gov/11030450/	11030450	cyclophosphamide	50-18-0	IV
RG	44	Lee2013	https://pubmed.ncbi.nlm.nih.gov/21383338/	21383338	voriconazole	137234-62-9	IV
RG	45	Lee2013	https://pubmed.ncbi.nlm.nih.gov/21383338/	21383338	voriconazole	137234-62-9	PO
RG	46	Henner1986	https://pubmed.ncbi.nlm.nih.gov/3719578/	3719578	carmustine	154-93-8	IV
RG	47	Müller1988	https://doi.org/10.1007/978-3-642-73583-7_4		acarbose	56180-94-0	PO
RG	48	Peng2004	https://pubmed.ncbi.nlm.nih.gov/14747424/	14747424	imatinib	152459-95-5	IV
RG	49	Peng2004	https://pubmed.ncbi.nlm.nih.gov/14747424/	14747424	imatinib	152459-95-5	PO
RG	50	Möller1999	https://pubmed.ncbi.nlm.nih.gov/10348790/	10348790	tacrolimus	104987-11-3	IV
RG	51	Möller1999	https://pubmed.ncbi.nlm.nih.gov/10348790/	10348790	tacrolimus	104987-11-3	PO
RG	52	Huang2022	https://doi.org/10.1002/prm2.12086		voriconazole	137234-62-9	IV
RG	53	Huang2022	https://doi.org/10.1002/prm2.12086		voriconazole	137234-62-9	IV
RG	54	Purkins2003	https://pubmed.ncbi.nlm.nih.gov/14616408/	14616408	voriconazole	137234-62-9	PO
RG	55	Wagner1984	https://pubmed.ncbi.nlm.nih.gov/6539613/	6539613	cyclophosphamide	50-18-0	IV
RG	56	Wagner1984	https://pubmed.ncbi.nlm.nih.gov/6539613/	6539613	cyclophosphamide	50-18-0	PO
RG	57	Roosendaal2020	https://pubmed.ncbi.nlm.nih.gov/32430518/	32430518	imatinib	152459-95-5	IV
RG	58	Roosendaal2020	https://pubmed.ncbi.nlm.nih.gov/32430518/	32430518	imatinib	152459-95-5	PO
RG	59	Chan1994	https://pubmed.ncbi.nlm.nih.gov/7987837/	7987837	cyclophosphamide	50-18-0	IV
RG	60	Haubitz2002	https://pubmed.ncbi.nlm.nih.gov/11918757/	11918757	cyclophosphamide	50-18-0	IV
RG	61	Gheuens1990	https://pubmed.ncbi.nlm.nih.gov/2204007/	2204007	cyclophosphamide	50-18-0	IV
RG	62	Gheuens1990	https://pubmed.ncbi.nlm.nih.gov/2204007/	2204007	cyclophosphamide	50-18-0	IV
RG	63	Gheuens1990	https://pubmed.ncbi.nlm.nih.gov/2204007/	2204007	cyclophosphamide	50-18-0	IV
RG	64	Gheuens1990	https://pubmed.ncbi.nlm.nih.gov/2204007/	2204007	cyclophosphamide	50-18-0	IV
RG	65	Gheuens1990	https://pubmed.ncbi.nlm.nih.gov/2204007/	2204007	cyclophosphamide	50-18-0	IV
RG	66	Gheuens1990	https://pubmed.ncbi.nlm.nih.gov/2204007/	2204007	cyclophosphamide	50-18-0	IV
RG	67	Gheuens1990	https://pubmed.ncbi.nlm.nih.gov/2204007/	2204007	cyclophosphamide	50-18-0	PO
RG	68	Gheuens1990	https://pubmed.ncbi.nlm.nih.gov/2204007/	2204007	cyclophosphamide	50-18-0	PO
RG	69	Gheuens1990	https://pubmed.ncbi.nlm.nih.gov/2204007/	2204007	cyclophosphamide	50-18-0	PO
RG	70	Gheuens1990	https://pubmed.ncbi.nlm.nih.gov/2204007/	2204007	cyclophosphamide	50-18-0	PO
RG	71	Gheuens1990	https://pubmed.ncbi.nlm.nih.gov/2204007/	2204007	cyclophosphamide	50-18-0	PO
RG	72	Juma1979	https://pubmed.ncbi.nlm.nih.gov/497087/	497087	cyclophosphamide	50-18-0	IV
RG	73	Juma1979	https://pubmed.ncbi.nlm.nih.gov/497087/	497087	cyclophosphamide	50-18-0	PO
RG	1	Dayton1963	https://pubmed.ncbi.nlm.nih.gov/14025654/	14025654	probenecid	57-66-9	IV
RG	2	Dayton1963	https://pubmed.ncbi.nlm.nih.gov/14025654/	14025654	probenecid	57-66-9	IV
RG	3	Dayton1963	https://pubmed.ncbi.nlm.nih.gov/14025654/	14025654	probenecid	57-66-9	IV
RG	4	Dayton1963	https://pubmed.ncbi.nlm.nih.gov/14025654/	14025654	probenecid	57-66-9	IV
RG	5	Dayton1963	https://pubmed.ncbi.nlm.nih.gov/14025654/	14025654	probenecid	57-66-9	IV
RG	6	Dayton1963	https://pubmed.ncbi.nlm.nih.gov/14025654/	14025654	probenecid	57-66-9	IV
RG	7	Dayton1963	https://pubmed.ncbi.nlm.nih.gov/14025654/	14025654	probenecid	57-66-9	PO
RG	8	Dayton1963	https://pubmed.ncbi.nlm.nih.gov/14025654/	14025654	probenecid	57-66-9	PO
RG	1	Regardh1990	https://pubmed.ncbi.nlm.nih.gov/2315973/	2315973	omeprazole	73590-58-6	IV
RG	2	Regardh1990	https://pubmed.ncbi.nlm.nih.gov/2315973/	2315973	omeprazole	73590-58-6	PO
RG	3	Georgita2007	https://pubmed.ncbi.nlm.nih.gov/17500048/	17500048	metformin	657-24-9	PO
RG	4	Georgita2007	https://pubmed.ncbi.nlm.nih.gov/17500048/	17500048	glibenclamide	10238-21-8	PO
RG	5	Huber2006	https://pubmed.ncbi.nlm.nih.gov/17060062/	17060062	olmesartan	144689-24-7	PO
RG	6	Huber2006	https://pubmed.ncbi.nlm.nih.gov/17060062/	17060062	glibenclamide	10238-21-8	PO
RG	7	Peart1989	https://pubmed.ncbi.nlm.nih.gov/2493353/	2493353	glibenclamide	10238-21-8	PO
RG	8	Peart1989	https://pubmed.ncbi.nlm.nih.gov/2493353/	2493353	glibenclamide	10238-21-8	PO
RG	9	Simon1990	https://pubmed.ncbi.nlm.nih.gov/1966542/	1966542	pantoprazole	102625-70-7	IV
RG	10	Simon1990	https://pubmed.ncbi.nlm.nih.gov/1966542/	1966542	pantoprazole	102625-70-7	IV
RG	11	Simon1990	https://pubmed.ncbi.nlm.nih.gov/1966542/	1966542	pantoprazole	102625-70-7	IV
RG	12	Simon1990	https://pubmed.ncbi.nlm.nih.gov/1966542/	1966542	pantoprazole	102625-70-7	IV
RG	13	Simon1990	https://pubmed.ncbi.nlm.nih.gov/1966542/	1966542	pantoprazole	102625-70-7	IV
RG	14	Simon1990	https://pubmed.ncbi.nlm.nih.gov/1966542/	1966542	pantoprazole	102625-70-7	IV
RG	15	Simon1990	https://pubmed.ncbi.nlm.nih.gov/1966542/	1966542	pantoprazole	102625-70-7	IV
RG	16	Leppik2010	https://pubmed.ncbi.nlm.nih.gov/20708904/	20708904	levetiracetam	102767-28-2	IV
RG	17	Toublanc2015	https://pubmed.ncbi.nlm.nih.gov/25283522/	25283522	levetiracetam	102767-28-2	IV
RG	18	Toublanc2015	https://pubmed.ncbi.nlm.nih.gov/25283522/	25283522	levetiracetam	102767-28-2	PO
RG	19	Toublanc2015	https://pubmed.ncbi.nlm.nih.gov/25283522/	25283522	levetiracetam	102767-28-2	IV
RG	20	Toublanc2015	https://pubmed.ncbi.nlm.nih.gov/25283522/	25283522	levetiracetam	102767-28-2	IV
RG	21	Zhang2013	https://pubmed.ncbi.nlm.nih.gov/23229306/	23229306	lansoprazole	103577-45-3	IV
RG	22	Sakurai2007	https://pubmed.ncbi.nlm.nih.gov/18057705/	18057705	lansoprazole	103577-45-3	IV
RG	23	Sakurai2007	https://pubmed.ncbi.nlm.nih.gov/18057705/	18057705	lansoprazole	103577-45-3	IV
RG	24	Sakurai2007	https://pubmed.ncbi.nlm.nih.gov/18057705/	18057705	lansoprazole	103577-45-3	IV
RG	25	Sakai2001	https://pubmed.ncbi.nlm.nih.gov/11474773/	11474773	omeprazole	73590-58-6	PO
RG	26	Sakai2001	https://pubmed.ncbi.nlm.nih.gov/11474773/	11474773	lansoprazole	103577-45-3	PO
RG	27	Sakai2001	https://pubmed.ncbi.nlm.nih.gov/11474773/	11474773	rabeprazole	117976-89-3	PO
RG	28	Bowswell1998	https://pubmed.ncbi.nlm.nih.gov/9486490/	9486490	tacrolimus	104987-11-3	IV
RG	29	Duedahl2005	https://pubmed.ncbi.nlm.nih.gov/15661445/	15661445	dextromethorphan	125-71-3	IV
RG	30	Belt1980	https://pubmed.ncbi.nlm.nih.gov/7397621/	7397621	hydroxyurea	127-07-1	IV
RG	31	Belt1980	https://pubmed.ncbi.nlm.nih.gov/7397621/	7397621	hydroxyurea	127-07-1	IV
RG	32	Belt1980	https://pubmed.ncbi.nlm.nih.gov/7397621/	7397621	hydroxyurea	127-07-1	IV
RG	33	Yan2005	https://pubmed.ncbi.nlm.nih.gov/15778424/	15778424	hydroxyurea	127-07-1	PO
RG	34	Veale1998	https://pubmed.ncbi.nlm.nih.gov/3342464/	3342464	hydroxyurea	127-07-1	IV
RG	35	Rowinsky1994	https://pubmed.ncbi.nlm.nih.gov/8083697/	8083697	vinorelbine	71486-22-1	IV
RG	36	Rowinsky1994	https://pubmed.ncbi.nlm.nih.gov/8083697/	8083697	vinorelbine	71486-22-1	PO
RG	37	Struck1987	https://pubmed.ncbi.nlm.nih.gov/3552204/	3552204	cyclophosphamide	50-18-0	IV
RG	38	Struck1987	https://pubmed.ncbi.nlm.nih.gov/3552204/	3552204	cyclophosphamide	50-18-0	PO
RG	39	Struck1987	https://pubmed.ncbi.nlm.nih.gov/3552204/	3552204	cyclophosphamide	50-18-0	IV
RG	40	Struck1987	https://pubmed.ncbi.nlm.nih.gov/3552204/	3552204	cyclophosphamide	50-18-0	PO
RG	41	Cheeseman1993	https://pubmed.ncbi.nlm.nih.gov/8452345/	8452345	nevirapine	129618-40-2	PO
RG	42	Cheeseman1993	https://pubmed.ncbi.nlm.nih.gov/8452345/	8452345	nevirapine	129618-40-2	PO
RG	43	Cheeseman1993	https://pubmed.ncbi.nlm.nih.gov/8452345/	8452345	nevirapine	129618-40-2	PO
RG	44	Cooper2007	https://pubmed.ncbi.nlm.nih.gov/17305925/	17305925	nevirapine	129618-40-2	PO
RG	45	Kasibhatta2007	https://pubmed.ncbi.nlm.nih.gov/17963429/	17963429	nevirapine	129618-40-2	PO
RG	46	FanHavard2017	https://pubmed.ncbi.nlm.nih.gov/23459477/	23459477	nevirapine	129618-40-2	PO
RG	47	Isohanni2005	https://pubmed.ncbi.nlm.nih.gov/16211753/	16211753	lidocaine	137-58-6	IV
RG	48	Olkolla2005	https://pubmed.ncbi.nlm.nih.gov/15845683/	15845683	lidocaine	137-58-6	IV
RG	49	Rowland1971	https://pubmed.ncbi.nlm.nih.gov/5285383/	5285383	lidocaine	137-58-6	IV
RG	50	Bauer1982	https://pubmed.ncbi.nlm.nih.gov/7060324/	7060324	lidocaine	137-58-6	IV
RG	51	Perucca1979	https://pubmed.ncbi.nlm.nih.gov/552293/	552293	lidocaine	137-58-6	IV
RG	52	Perucca1979	https://pubmed.ncbi.nlm.nih.gov/552293/	552293	lidocaine	137-58-6	PO
RG	53	Sasongko2011	https://pubmed.ncbi.nlm.nih.gov/21265466/	21265466	irbesartan	138402-11-6	PO
RG	54	Sasongko2011	https://pubmed.ncbi.nlm.nih.gov/21265466/	21265466	hydrochlorothiazide	58-93-5	PO
RG	55	Vachharajani1998	https://pubmed.ncbi.nlm.nih.gov/9602956/	9602956	irbesartan	138402-11-6	PO
RG	56	Vachharajani1998	https://pubmed.ncbi.nlm.nih.gov/9602956/	9602956	irbesartan	138402-11-6	PO
RG	57	Marino2013	https://pubmed.ncbi.nlm.nih.gov/9590462/	9590462	irbesartan	138402-11-6	PO
RG	58	Vachharajani2002	https://pubmed.ncbi.nlm.nih.gov/9862252/	9862252	irbesartan	138402-11-6	PO
RG	59	Vachharajani2002	https://pubmed.ncbi.nlm.nih.gov/9862252/	9862252	irbesartan	138402-11-6	PO
RG	60	Karra2012	https://pubmed.ncbi.nlm.nih.gov/23781473/	23781473	losartan	114798-26-4	PO
RG	61	Tonsuwannont1996	https://pubmed.ncbi.nlm.nih.gov/8708523/	8708523	lidocaine	137-58-6	PO
RG	62	Tonsuwannont1996	https://pubmed.ncbi.nlm.nih.gov/8708523/	8708523	nifedipine	21829-25-4	PO
RG	63	Rupp1969	https://pubmed.ncbi.nlm.nih.gov/5394466/	5394466	glibenclamide	10238-21-8	IV
RG	64	Rupp1969	https://pubmed.ncbi.nlm.nih.gov/5394466/	5394466	glibenclamide	10238-21-8	PO
RG	65	Huber1996	https://pubmed.ncbi.nlm.nih.gov/8793599/	8793599	pantoprazole	102625-70-7	IV
RG	66	Huber1996	https://pubmed.ncbi.nlm.nih.gov/8793599/	8793599	pantoprazole	102625-70-7	IV
RG	67	Huber1996	https://pubmed.ncbi.nlm.nih.gov/8793599/	8793599	pantoprazole	102625-70-7	IV
RG	68	Huber1996	https://pubmed.ncbi.nlm.nih.gov/8793599/	8793599	pantoprazole	102625-70-7	IV
RG	69	Huber1996	https://pubmed.ncbi.nlm.nih.gov/8793599/	8793599	pantoprazole	102625-70-7	PO
RG	70	Huber1996	https://pubmed.ncbi.nlm.nih.gov/8793599/	8793599	pantoprazole	102625-70-7	PO
RG	71	Greenblatt1979	https://pubmed.ncbi.nlm.nih.gov/31453/	31453	lorazepam	846-49-1	IV
RG	72	Greenblatt1979	https://pubmed.ncbi.nlm.nih.gov/31453/	31453	lorazepam	846-49-1	IV
RG	73	Greenblatt1979	https://pubmed.ncbi.nlm.nih.gov/31453/	31453	lorazepam	846-49-1	IV
RG	74	Greenblatt1979	https://pubmed.ncbi.nlm.nih.gov/31453/	31453	lorazepam	846-49-1	IV
RG	75	Greenblatt1979	https://pubmed.ncbi.nlm.nih.gov/31453/	31453	lorazepam	846-49-1	PO
RG	76	Greenblatt1979	https://pubmed.ncbi.nlm.nih.gov/31453/	31453	lorazepam	846-49-1	PO
RG	77	Greenblatt1979	https://pubmed.ncbi.nlm.nih.gov/31453/	31453	lorazepam	846-49-1	PO
RG	78	Greenblatt1979	https://pubmed.ncbi.nlm.nih.gov/31453/	31453	lorazepam	846-49-1	PO
RG	79	Greenblatt1977	https://pubmed.ncbi.nlm.nih.gov/19508/	19508	lorazepam	846-49-1	IV
RG	80	Nielsen-Kudsk2009	https://pubmed.ncbi.nlm.nih.gov/6133404/	6133404	lorazepam	846-49-1	IV
RG	81	Nielsen-Kudsk2009	https://pubmed.ncbi.nlm.nih.gov/6133404/	6133404	lorazepam	846-49-1	IV
RG	82	Nielsen-Kudsk2009	https://pubmed.ncbi.nlm.nih.gov/6133404/	6133404	lorazepam	846-49-1	IV
RG	83	Nielsen-Kudsk2009	https://pubmed.ncbi.nlm.nih.gov/6133404/	6133404	lorazepam	846-49-1	IV
RG	84	Nielsen-Kudsk2009	https://pubmed.ncbi.nlm.nih.gov/6133404/	6133404	lorazepam	846-49-1	IV
RG	85	Nielsen-Kudsk2009	https://pubmed.ncbi.nlm.nih.gov/6133404/	6133404	lorazepam	846-49-1	IV
RG	1	Ferron1996	https://pubmed.ncbi.nlm.nih.gov/8930773/	8930773	colchicine	64-86-8	IV
RG	2	Ferron1996	https://pubmed.ncbi.nlm.nih.gov/8930773/	8930773	colchicine	64-86-8	PO
RG	3	Ferron1996	https://pubmed.ncbi.nlm.nih.gov/8930773/	8930773	colchicine	64-86-8	PO
RG	4	Ferron1996	https://pubmed.ncbi.nlm.nih.gov/8930773/	8930773	colchicine	64-86-8	PO
RG	5	Ferron1996	https://pubmed.ncbi.nlm.nih.gov/8930773/	8930773	colchicine	64-86-8	PO
RG	6	Ferron1996	https://pubmed.ncbi.nlm.nih.gov/8930773/	8930773	colchicine	64-86-8	PO
RG	7	Ferron1996	https://pubmed.ncbi.nlm.nih.gov/8930773/	8930773	colchicine	64-86-8	PO
RG	8	Ferron1996	https://pubmed.ncbi.nlm.nih.gov/8930773/	8930773	colchicine	64-86-8	PO
RG	9	Giles1981	https://pubmed.ncbi.nlm.nih.gov/7334138/	7334138	propylthiouracil	51-52-5	IV
RG	10	Kampmann1975	https://pubmed.ncbi.nlm.nih.gov/1242605/	1242605	propylthiouracil	51-52-5	IV
RG	11	Kampmann1975	https://pubmed.ncbi.nlm.nih.gov/1242605/	1242605	propylthiouracil	51-52-5	PO
RG	16	Glowka2018	https://pubmed.ncbi.nlm.nih.gov/30522550/	30522550	propylthiouracil	51-52-5	PO
RG	17	Glowka2018	https://pubmed.ncbi.nlm.nih.gov/30522550/	30522550	propylthiouracil	51-52-5	PO
RG	18	Kampmann1974	https://pubmed.ncbi.nlm.nih.gov/4479714/	4479714	propylthiouracil	51-52-5	PO
RG	19	Ahlin1992	https://pubmed.ncbi.nlm.nih.gov/1624754/	1624754	tacrine	321-64-2	IV
RG	20	Ahlin1992	https://pubmed.ncbi.nlm.nih.gov/1624754/	1624754	tacrine	321-64-2	IV
RG	21	Ahlin1992	https://pubmed.ncbi.nlm.nih.gov/1624754/	1624754	tacrine	321-64-2	PO
RG	22	Perucca1984	https://pubmed.ncbi.nlm.nih.gov/6519128/	6519128	oxiracetam	62613-82-5	IV
RG	23	Perucca1984	https://pubmed.ncbi.nlm.nih.gov/6519128/	6519128	oxiracetam	62613-82-5	PO
RG	24	Hartvig1990	https://pubmed.ncbi.nlm.nih.gov/2340845/	2340845	tacrine	321-64-2	IV
RG	25	Forgue1996	https://pubmed.ncbi.nlm.nih.gov/8612390/	8612390	tacrine	321-64-2	PO
RG	26	Daneshmend1982	https://pubmed.ncbi.nlm.nih.gov/7104169/	7104169	labetalol	36894-69-6	IV
RG	27	Daneshmend1982	https://pubmed.ncbi.nlm.nih.gov/7104169/	7104169	labetalol	36894-69-6	PO
RG	28	Daneshmend1982	https://pubmed.ncbi.nlm.nih.gov/7104169/	7104169	labetalol	36894-69-6	IV
RG	29	Daneshmend1982	https://pubmed.ncbi.nlm.nih.gov/7104169/	7104169	labetalol	36894-69-6	PO
RG	30	Sonne1988	https://pubmed.ncbi.nlm.nih.gov/3197746/	3197746	oxazepam	604-75-1	IV
RG	31	Sonne1988	https://pubmed.ncbi.nlm.nih.gov/3197746/	3197746	oxazepam	604-75-1	PO
RG	32	Gebbia2005	https://pubmed.ncbi.nlm.nih.gov/16111453/	16111453	vinorelbine	71486-22-1	IV
RG	33	Gebbia2005	https://pubmed.ncbi.nlm.nih.gov/16111453/	16111453	vinorelbine	71486-22-1	PO
RG	34	Ruilop1997	https://pubmed.ncbi.nlm.nih.gov/9532516/	9532516	irbesartan	138402-11-6	PO
RG	35	Ruilop1997	https://pubmed.ncbi.nlm.nih.gov/9532516/	9532516	irbesartan	138402-11-6	PO
RG	36	Ruilop1997	https://pubmed.ncbi.nlm.nih.gov/9532516/	9532516	irbesartan	138402-11-6	PO
RG	37	Ruilop1997	https://pubmed.ncbi.nlm.nih.gov/9532516/	9532516	irbesartan	138402-11-6	PO
RG	38	Ruilop1997	https://pubmed.ncbi.nlm.nih.gov/9532516/	9532516	irbesartan	138402-11-6	PO
RG	39	Ruilop1997	https://pubmed.ncbi.nlm.nih.gov/9532516/	9532516	irbesartan	138402-11-6	PO
RG	40	Corey2000	https://pubmed.ncbi.nlm.nih.gov/10718785/	10718785	azimilide	149908-53-2	PO
RG	41	Corey2000	https://pubmed.ncbi.nlm.nih.gov/10718785/	10718785	azimilide	149908-53-2	PO
RG	42	ElMouelhi2004	https://pubmed.ncbi.nlm.nih.gov/15563362/	15563362	azimilide	149908-53-2	PO
RG	43	Corey1999b	https://pubmed.ncbi.nlm.nih.gov/10586392/	10586392	azimilide	149908-53-2	IV
RG	44	Corey1999b	https://pubmed.ncbi.nlm.nih.gov/10586392/	10586392	azimilide	149908-53-2	IV
RG	45	Corey1999b	https://pubmed.ncbi.nlm.nih.gov/10586392/	10586392	azimilide	149908-53-2	IV
RG	46	Corey1999b	https://pubmed.ncbi.nlm.nih.gov/10586392/	10586392	azimilide	149908-53-2	IV
RG	47	Jian2012	https://pubmed.ncbi.nlm.nih.gov/23106420/	23106420	daclatasvir	1009119-64-5	IV
RG	48	Jian2012	https://pubmed.ncbi.nlm.nih.gov/23106420/	23106420	daclatasvir	1009119-64-5	PO
RG	49	Hoch2021	https://pubmed.ncbi.nlm.nih.gov/34609077/	34609077	imatinib	152459-95-5	PO
RG	50	Hoch2021	https://pubmed.ncbi.nlm.nih.gov/34609077/	34609077	asciminib	1492952-76-7	PO
RG	51	Schoors1995	https://pubmed.ncbi.nlm.nih.gov/8527292/	8527292	montelukast	158966-92-8	PO
RG	52	Schoors1995	https://pubmed.ncbi.nlm.nih.gov/8527292/	8527292	montelukast	158966-92-8	PO
RG	53	Schoors1995	https://pubmed.ncbi.nlm.nih.gov/8527292/	8527292	montelukast	158966-92-8	PO
RG	54	Schoors1995	https://pubmed.ncbi.nlm.nih.gov/8527292/	8527292	montelukast	158966-92-8	PO
RG	55	Zhao1998	https://pubmed.ncbi.nlm.nih.gov/9429741/	9429741	montelukast	158966-92-8	IV
RG	56	Zhao1998	https://pubmed.ncbi.nlm.nih.gov/9429741/	9429741	montelukast	158966-92-8	PO
RG	57	Zhao1998	https://pubmed.ncbi.nlm.nih.gov/9429741/	9429741	montelukast	158966-92-8	PO
RG	58	Graff2003	https://pubmed.ncbi.nlm.nih.gov/12520255/	12520255	montelukast	158966-92-8	PO
RG	59	Ramakrishnan2005	https://pubmed.ncbi.nlm.nih.gov/15846460/	15846460	montelukast	158966-92-8	IV
RG	60	Sommadossi1988	https://pubmed.ncbi.nlm.nih.gov/2847287/	2847287	ganciclovir	82410-32-0	IV
RG	61	Sommadossi1988	https://pubmed.ncbi.nlm.nih.gov/2847287/	2847287	ganciclovir	82410-32-0	IV
RG	62	Anderson1995	https://pubmed.ncbi.nlm.nih.gov/7585846/	7585846	ganciclovir	82410-32-0	IV
RG	63	Foster1983	https://pubmed.ncbi.nlm.nih.gov/6863580/	6863580	nifedipine	21829-25-4	IV
RG	64	Foster1983	https://pubmed.ncbi.nlm.nih.gov/6863580/	6863580	nifedipine	21829-25-4	PO
RG	65	Chien2004	https://pubmed.ncbi.nlm.nih.gov/14872555/	14872555	nifedipine	21829-25-4	PO
RG	1	Rashid1995	https://pubmed.ncbi.nlm.nih.gov/8527268/	8527268	nifedipine	21829-25-4	IV
RG	2	Rashid1995	https://pubmed.ncbi.nlm.nih.gov/8527268/	8527268	nifedipine	21829-25-4	PO
RG	3	Waller1984	https://pubmed.ncbi.nlm.nih.gov/6529535/	6529535	nifedipine	21829-25-4	IV
RG	4	Waller1984	https://pubmed.ncbi.nlm.nih.gov/6529535/	6529535	nifedipine	21829-25-4	PO
RG	5	Ahmad2009	https://doi.org/10.4314/tjpr.v8i5.48093		nifedipine	21829-25-4	PO
RG	6	Greenblatt1983	https://pubmed.ncbi.nlm.nih.gov/6840925/	6840925	antipyrine	60-80-0	IV
RG	7	Greenblatt1983	https://pubmed.ncbi.nlm.nih.gov/6840925/	6840925	antipyrine	60-80-0	IV
RG	8	Ohkawa1980	https://pubmed.ncbi.nlm.nih.gov/7389424/	7389424	ceftezole	26973-24-0	IV
RG	9	Rattie1975	https://pubmed.ncbi.nlm.nih.gov/1147591/	1147591	cefazolin	25953-19-9	IV
RG	10	Rattie1975	https://pubmed.ncbi.nlm.nih.gov/1147591/	1147591	cephalothin	153-61-7	IV
RG	11	Philipson1987	https://pubmed.ncbi.nlm.nih.gov/3829560/	3829560	cephradine	38821-53-3	IV
RG	12	Philipson1987	https://pubmed.ncbi.nlm.nih.gov/3829560/	3829560	cefazolin	25953-19-9	IV
RG	13	Philipson1987	https://pubmed.ncbi.nlm.nih.gov/3829560/	3829560	cephradine	38821-53-3	PO
RG	14	Witkowski1982	https://pubmed.ncbi.nlm.nih.gov/7173186/	7173186	amoxicillin	26787-78-0	IV
RG	15	Witkowski1982	https://pubmed.ncbi.nlm.nih.gov/7173186/	7173186	amoxicillin	26787-78-0	PO
RG	16	Humbert1979	https://pubmed.ncbi.nlm.nih.gov/426503/	426503	amoxicillin	26787-78-0	IV
RG	17	Bergamaschi2006	https://pubmed.ncbi.nlm.nih.gov/16621460/	16621460	amoxicillin	26787-78-0	PO
RG	18	Abreu2003	https://pubmed.ncbi.nlm.nih.gov/12935434/	12935434	amoxicillin	26787-78-0	PO
RG	19	Abreu2003	https://pubmed.ncbi.nlm.nih.gov/12935434/	12935434	amoxicillin	26787-78-0	PO
RG	20	Mainz2002	https://pubmed.ncbi.nlm.nih.gov/12407126/	12407126	amoxicillin	26787-78-0	PO
RG	21	Bareggi1986	https://pubmed.ncbi.nlm.nih.gov/3102240/	3102240	chlordesmethyldiazepam	2894-67-9	PO
RG	22	Bareggi1986	https://pubmed.ncbi.nlm.nih.gov/3102240/	3102240	chlordesmethyldiazepam	2894-67-9	PO
RG	23	Bareggi1994	https://pubmed.ncbi.nlm.nih.gov/7589052/	7589052	chlordesmethyldiazepam	2894-67-9	IV
RG	24	Bo1980	https://pubmed.ncbi.nlm.nih.gov/6778522/	6778522	chlordesmethyldiazepam	2894-67-9	PO
RG	25	Mason1979	https://pubmed.ncbi.nlm.nih.gov/428185/	428185	atenolol	29122-68-7	IV
RG	26	Mason1979	https://pubmed.ncbi.nlm.nih.gov/428185/	428185	atenolol	29122-68-7	PO
RG	27	Mason1979	https://pubmed.ncbi.nlm.nih.gov/428185/	428185	atenolol	29122-68-7	PO
RG	28	Mason1979	https://pubmed.ncbi.nlm.nih.gov/428185/	428185	atenolol	29122-68-7	PO
RG	29	Seifert1994	https://pubmed.ncbi.nlm.nih.gov/7893580/	7893580	stavudine	3056-17-5	PO
RG	30	Seifert1994	https://pubmed.ncbi.nlm.nih.gov/7893580/	7893580	didanosine	69655-05-6	PO
RG	31	Appelbaum1982	https://pubmed.ncbi.nlm.nih.gov/7094203/	7094203	allopurinol	315-30-0	IV
RG	32	Appelbaum1982	https://pubmed.ncbi.nlm.nih.gov/7094203/	7094203	allopurinol	315-30-0	PO
RG	33	Hande1978	https://pubmed.ncbi.nlm.nih.gov/639435/	639435	allopurinol	315-30-0	IV
RG	34	Turnheim1999	https://pubmed.ncbi.nlm.nih.gov/10583019/	10583019	allopurinol	315-30-0	PO
RG	35	Day2007	https://pubmed.ncbi.nlm.nih.gov/17655371/	17655371	allopurinol	315-30-0	PO
RG	36	Furlanut1990	https://pubmed.ncbi.nlm.nih.gov/2323156/	2323156	chlorpromazine	34468-21-8	IV
RG	37	Loo1980	https://pubmed.ncbi.nlm.nih.gov/7428333/	7428333	chlorpromazine	34468-21-8	PO
RG	38	Loo1980	https://pubmed.ncbi.nlm.nih.gov/7428333/	7428333	chlorpromazine	34468-21-8	IV
RG	39	Loo1980	https://pubmed.ncbi.nlm.nih.gov/7428333/	7428333	chlorpromazine	34468-21-8	IV
RG	40	Midha1989	https://pubmed.ncbi.nlm.nih.gov/2708554/	2708554	chlorpromazine	34468-21-8	PO
RG	41	Maxwell1972	https://pubmed.ncbi.nlm.nih.gov/5048301/	5048301	chlorpromazine	34468-21-8	IV
RG	42	Pond1980	https://pubmed.ncbi.nlm.nih.gov/6937164/	6937164	pethidine	57-42-1	IV
RG	43	Pond1980	https://pubmed.ncbi.nlm.nih.gov/6937164/	6937164	pethidine	57-42-1	PO
RG	44	Pond1980	https://pubmed.ncbi.nlm.nih.gov/6937164/	6937164	pentazocine	359-83-1	IV
RG	45	Pond1980	https://pubmed.ncbi.nlm.nih.gov/6937164/	6937164	pentazocine	359-83-1	PO
RG	46	Beckett1970	https://pubmed.ncbi.nlm.nih.gov/4392246/	4392246	pentazocine	359-83-1	IV
RG	47	Beckett1970	https://pubmed.ncbi.nlm.nih.gov/4392246/	4392246	pentazocine	359-83-1	PO
RG	48	Neal1979	https://pubmed.ncbi.nlm.nih.gov/447033/	447033	pethidine	57-42-1	IV
RG	49	Neal1979	https://pubmed.ncbi.nlm.nih.gov/447033/	447033	pethidine	57-42-1	PO
RG	50	Gauvin2000	https://pubmed.ncbi.nlm.nih.gov/11087081/	11087081	vinorelbine	71486-22-1	IV
RG	51	Schilling1996	https://pubmed.ncbi.nlm.nih.gov/9157072/	9157072	vinorelbine	71486-22-1	IV
RG	52	Bonneterre2001	https://pubmed.ncbi.nlm.nih.gov/11843245/	11843245	vinorelbine	71486-22-1	PO
RG	53	Bareggi1988	https://pubmed.ncbi.nlm.nih.gov/2900012/	2900012	chlordesmethyldiazepam	2894-67-9	PO
RG	54	Bareggi1988	https://pubmed.ncbi.nlm.nih.gov/2900012/	2900012	chlordesmethyldiazepam	2894-67-9	PO
RG	55	Marcus1982	https://pubmed.ncbi.nlm.nih.gov/7107081/	7107081	allopurinol	315-30-0	PO
RG	56	Marcus1982	https://pubmed.ncbi.nlm.nih.gov/7107081/	7107081	allopurinol	315-30-0	PO
RG	57	Koytchev1994	https://pubmed.ncbi.nlm.nih.gov/8147942/	8147942	chlorpromazine	34468-21-8	IV
RG	58	Koytchev1994	https://pubmed.ncbi.nlm.nih.gov/8147942/	8147942	chlorpromazine	34468-21-8	PO
RG	59	Koytchev1994	https://pubmed.ncbi.nlm.nih.gov/8147942/	8147942	promazine	58-40-2	IV
RG	60	Koytchev1994	https://pubmed.ncbi.nlm.nih.gov/8147942/	8147942	promazine	58-40-2	PO
RG	61	Koytchev1994	https://pubmed.ncbi.nlm.nih.gov/8147942/	8147942	promethazine	60-87-7	IV
RG	62	Koytchev1994	https://pubmed.ncbi.nlm.nih.gov/8147942/	8147942	promethazine	60-87-7	PO
RG	1	Berg2018	https://pubmed.ncbi.nlm.nih.gov/29158281/	29158281	omadacycline	389139-89-3	IV
RG	2	Kovacs2020	https://pubmed.ncbi.nlm.nih.gov/32839218/	32839218	omadacycline	389139-89-3	IV
RG	3	Kovacs2020	https://pubmed.ncbi.nlm.nih.gov/32839218/	32839218	omadacycline	389139-89-3	IV
RG	4	Kovacs2020	https://pubmed.ncbi.nlm.nih.gov/32839218/	32839218	omadacycline	389139-89-3	PO
RG	5	Kovacs2020	https://pubmed.ncbi.nlm.nih.gov/32839218/	32839218	omadacycline	389139-89-3	PO
RG	6	Bundrant2018	https://pubmed.ncbi.nlm.nih.gov/29180524/	29180524	omadacycline	389139-89-3	PO
RG	7	Bundrant2018	https://pubmed.ncbi.nlm.nih.gov/29180524/	29180524	omadacycline	389139-89-3	PO
RG	8	Bundrant2018	https://pubmed.ncbi.nlm.nih.gov/29180524/	29180524	omadacycline	389139-89-3	PO
RG	9	Soons1988	https://pubmed.ncbi.nlm.nih.gov/3215939/	3215939	nitrendipine	39562-70-4	IV
RG	10	Soons1989	https://pubmed.ncbi.nlm.nih.gov/2713213/	2713213	nitrendipine	39562-70-4	IV
RG	11	Soons1989	https://pubmed.ncbi.nlm.nih.gov/2713213/	2713213	nitrendipine	39562-70-4	PO
RG	12	Mikus1987	https://pubmed.ncbi.nlm.nih.gov/3435690/	3435690	nitrendipine	39562-70-4	IV
RG	13	Mikus1987	https://pubmed.ncbi.nlm.nih.gov/3435690/	3435690	nitrendipine	39562-70-4	PO
RG	14	Mikus1987	https://pubmed.ncbi.nlm.nih.gov/3435690/	3435690	nitrendipine	39562-70-4	PO
RG	15	Lettieri1988	https://pubmed.ncbi.nlm.nih.gov/2468855/	2468855	nitrendipine	39562-70-4	PO
RG	16	Fujimura1989	https://pubmed.ncbi.nlm.nih.gov/2592583/	2592583	nitrendipine	39562-70-4	PO
RG	17	Fujimura1989	https://pubmed.ncbi.nlm.nih.gov/2592583/	2592583	nitrendipine	39562-70-4	PO
RG	18	Edgar1985	https://pubmed.ncbi.nlm.nih.gov/4017422/	4017422	felodipine	72509-76-3	IV
RG	19	Edgar1985	https://pubmed.ncbi.nlm.nih.gov/4017422/	4017422	felodipine	72509-76-3	PO
RG	20	Edgar1987	https://pubmed.ncbi.nlm.nih.gov/3593901/	3593901	felodipine	72509-76-3	IV
RG	21	Edgar1987	https://pubmed.ncbi.nlm.nih.gov/3593901/	3593901	felodipine	72509-76-3	IV
RG	22	Edgar1987	https://pubmed.ncbi.nlm.nih.gov/3593901/	3593901	felodipine	72509-76-3	PO
RG	23	Edgar1987	https://pubmed.ncbi.nlm.nih.gov/3593901/	3593901	felodipine	72509-76-3	PO
RG	24	Edgar1987	https://pubmed.ncbi.nlm.nih.gov/3593901/	3593901	felodipine	72509-76-3	PO
RG	25	Mutschler1983	https://pubmed.ncbi.nlm.nih.gov/6831748/	6831748	triamterene	396-01-0	IV
RG	26	Hasegawa1982	https://pubmed.ncbi.nlm.nih.gov/7166735/	7166735	triamterene	396-01-0	PO
RG	27	Pruitt1977	https://pubmed.ncbi.nlm.nih.gov/870273/	870273	triamterene	396-01-0	IV
RG	28	Pruitt1977	https://pubmed.ncbi.nlm.nih.gov/870273/	870273	triamterene	396-01-0	IV
RG	29	Liliemark1991	https://pubmed.ncbi.nlm.nih.gov/1684727/	1684727	cladribine	4291-63-8	IV
RG	30	Liliemark1992	https://pubmed.ncbi.nlm.nih.gov/1357107/	1357107	cladribine	4291-63-8	IV
RG	31	Lindemalm2004	https://pubmed.ncbi.nlm.nih.gov/15183532/	15183532	cladribine	4291-63-8	IV
RG	32	Albertioni1993	https://pubmed.ncbi.nlm.nih.gov/8104793/	8104793	cladribine	4291-63-8	PO
RG	33	Albertioni1993	https://pubmed.ncbi.nlm.nih.gov/8104793/	8104793	cladribine	4291-63-8	PO
RG	34	Liliemark1991	https://pubmed.ncbi.nlm.nih.gov/8104793/	8104793	cladribine	4291-63-8	IV
RG	35	Sonderegger2000	https://pubmed.ncbi.nlm.nih.gov/10912576/	10912576	cladribine	4291-63-8	IV
RG	1	Noormohamed1996	https://pubmed.ncbi.nlm.nih.gov/9056062/	9056062	foscarnet	4428-95-9	IV
RG	2	Taburet1992	https://pubmed.ncbi.nlm.nih.gov/1329628/	1329628	foscarnet	4428-95-9	IV
RG	3	Aweeka1992	https://pubmed.ncbi.nlm.nih.gov/1416864/	1416864	foscarnet	4428-95-9	IV
RG	4	Toth1999	https://pubmed.ncbi.nlm.nih.gov/10519450/	10519450	dexamethasone	50-02-2	IV
RG	5	Toth1999	https://pubmed.ncbi.nlm.nih.gov/10519450/	10519450	dexamethasone	50-02-2	PO
RG	6	Toth1999	https://pubmed.ncbi.nlm.nih.gov/10519450/	10519450	dexamethasone	50-02-2	PO
RG	7	Kasuya1984	https://pubmed.ncbi.nlm.nih.gov/6726626/	6726626	dexamethasone	50-02-2	IV
RG	8	Kasuya1984	https://pubmed.ncbi.nlm.nih.gov/6726626/	6726626	dexamethasone	50-02-2	IV
RG	9	Kasuya1984	https://pubmed.ncbi.nlm.nih.gov/6726626/	6726626	dexamethasone	50-02-2	PO
RG	10	Kasuya1984	https://pubmed.ncbi.nlm.nih.gov/6726626/	6726626	dexamethasone	50-02-2	PO
RG	11	Javaid1983	https://pubmed.ncbi.nlm.nih.gov/6839006/	6839006	cocaine	50-36-2	IV
RG	12	Cone1988	https://pubmed.ncbi.nlm.nih.gov/3184889/	3184889	cocaine	50-36-2	IV
RG	13	Cone1988	https://pubmed.ncbi.nlm.nih.gov/3184889/	3184889	cocaine	50-36-2	IV
RG	14	Wilkinson1980	https://pubmed.ncbi.nlm.nih.gov/7357795/	7357795	cocaine	50-36-2	PO
RG	15	Martin1996	https://pubmed.ncbi.nlm.nih.gov/8932548/	8932548	procainamide	51-06-9	PO
RG	16	Kessler1986	https://pubmed.ncbi.nlm.nih.gov/3958372/	3958372	procainamide	51-06-9	IV
RG	17	Galeazzi1976	https://pubmed.ncbi.nlm.nih.gov/954350/	954350	procainamide	51-06-9	IV
RG	18	Gibson1977	https://pubmed.ncbi.nlm.nih.gov/609192/	609192	procainamide	51-06-9	IV
RG	19	Heggie1987	https://pubmed.ncbi.nlm.nih.gov/3829006/	3829006	fluorouracil	51-21-8	IV
RG	20	Fraile1980	https://pubmed.ncbi.nlm.nih.gov/7388790/	7388790	fluorouracil	51-21-8	IV
RG	21	McDermott1982	https://pubmed.ncbi.nlm.nih.gov/7160054/	7160054	fluorouracil	51-21-8	IV
RG	22	Harvey1984	https://pubmed.ncbi.nlm.nih.gov/6487480/	6487480	fluorouracil	51-21-8	IV
RG	23	Harvey1984	https://pubmed.ncbi.nlm.nih.gov/6487480/	6487480	fluorouracil	51-21-8	PO
RG	24	MacMillan1978	https://pubmed.ncbi.nlm.nih.gov/688233/	688233	fluorouracil	51-21-8	IV
RG	25	LeVerge1979	Drugs Under Exp. Clin. Res. 5:31-52.		pipemidic acid	51940-44-4	IV
RG	26	Brograd1983	https://pubmed.ncbi.nlm.nih.gov/6653617/	6653617	pipemidic acid	51940-44-4	PO
RG	27	Shimzu1975	https://pubmed.ncbi.nlm.nih.gov/1147580/	1147580	pipemidic acid	51940-44-4	PO
RG	28	Shimzu1975	https://pubmed.ncbi.nlm.nih.gov/1147580/	1147580	pipemidic acid	51940-44-4	PO
RG	29	Shimzu1975	https://pubmed.ncbi.nlm.nih.gov/1147580/	1147580	pipemidic acid	51940-44-4	PO
RG	30	Jackman1981	https://pubmed.ncbi.nlm.nih.gov/7273593/	7273593	propranolol	525-66-6	IV
RG	31	Jackman1981	https://pubmed.ncbi.nlm.nih.gov/7273593/	7273593	propranolol	525-66-6	PO
RG	32	Castleden1979	https://pubmed.ncbi.nlm.nih.gov/760742/	760742	propranolol	525-66-6	IV
RG	33	Castleden1979	https://pubmed.ncbi.nlm.nih.gov/760742/	760742	propranolol	525-66-6	PO
RG	34	Regardh1980	https://pubmed.ncbi.nlm.nih.gov/6160322/	6160322	propranolol	525-66-6	IV
RG	35	Regardh1980	https://pubmed.ncbi.nlm.nih.gov/6160322/	6160322	metoprolol	51384-51-1	IV
RG	36	Bianchetti1976	https://pubmed.ncbi.nlm.nih.gov/1017154/	1017154	propranolol	525-66-6	PO
RG	37	Schoors1990	https://pubmed.ncbi.nlm.nih.gov/2350528/	2350528	propranolol	525-66-6	PO
RG	38	Yasuhara1990	https://pubmed.ncbi.nlm.nih.gov/2093126/	2093126	propranolol	525-66-6	PO
RG	39	Yasuhara1990	https://pubmed.ncbi.nlm.nih.gov/2093126/	2093126	propranolol	525-66-6	PO
RG	40	Andreasen1977	https://pubmed.ncbi.nlm.nih.gov/902673/	902673	furosemide	54-31-9	IV
RG	41	Waller1982	https://pubmed.ncbi.nlm.nih.gov/7143205/	7143205	furosemide	54-31-9	IV
RG	42	Waller1982	https://pubmed.ncbi.nlm.nih.gov/7143205/	7143205	furosemide	54-31-9	PO
RG	43	Gonzalez1982	https://pubmed.ncbi.nlm.nih.gov/7106167/	7106167	furosemide	54-31-9	IV
RG	44	Rosenkranz1992	https://pubmed.ncbi.nlm.nih.gov/1623899/	1623899	furosemide	54-31-9	IV
RG	45	Andreasen1978	https://pubmed.ncbi.nlm.nih.gov/639832/	639832	furosemide	54-31-9	IV
RG	46	Fuller1981	https://pubmed.ncbi.nlm.nih.gov/7285480/	7285480	furosemide	54-31-9	IV
RG	47	Waller1985	https://pubmed.ncbi.nlm.nih.gov/4005391/	4005391	furosemide	54-31-9	PO
RG	48	Waller1985	https://pubmed.ncbi.nlm.nih.gov/4005391/	4005391	furosemide	54-31-9	PO
RG	49	Waller1985	https://pubmed.ncbi.nlm.nih.gov/4005391/	4005391	furosemide	54-31-9	PO
RG	50	Wang2004	https://pubmed.ncbi.nlm.nih.gov/15199083/	15199083	clozapine	5786-21-0	PO
RG	51	Choc1990	https://pubmed.ncbi.nlm.nih.gov/2194198/	2194198	clozapine	5786-21-0	PO
RG	52	Löfgren1986	https://pubmed.ncbi.nlm.nih.gov/3764352/	3764352	dicloxacillin	3116-76-5	IV
RG	53	Löfgren1986	https://pubmed.ncbi.nlm.nih.gov/3764352/	3764352	dicloxacillin	3116-76-5	IV
RG	54	Kampf1983	https://pubmed.ncbi.nlm.nih.gov/6619039/	6619039	oxacillin	66-79-5	IV
RG	55	Kampf1983	https://pubmed.ncbi.nlm.nih.gov/6619039/	6619039	dicloxacillin	3116-76-5	IV
RG	56	Vinge1997	https://pubmed.ncbi.nlm.nih.gov/9272413/	9272413	cloxacillin	61-72-3	IV
RG	57	Spino1984	https://pubmed.ncbi.nlm.nih.gov/6502318/	6502318	cloxacillin	61-72-3	IV
RG	58	Spino1984	https://pubmed.ncbi.nlm.nih.gov/6502318/	6502318	cloxacillin	61-72-3	PO
RG	1	Rademaker1986	https://pubmed.ncbi.nlm.nih.gov/3510643/	3510643	captopril	62571-86-2	IV
RG	2	Creasey1988	https://pubmed.ncbi.nlm.nih.gov/3058486/	3058486	captopril	62571-86-2	IV
RG	3	Creasey1988	https://pubmed.ncbi.nlm.nih.gov/3058486/	3058486	captopril	62571-86-2	IV
RG	4	Creasey1988	https://pubmed.ncbi.nlm.nih.gov/3058486/	3058486	captopril	62571-86-2	IV
RG	5	Singvhi1982	https://pubmed.ncbi.nlm.nih.gov/7040498/	7040498	captopril	62571-86-2	PO
RG	6	Baldock1990	https://pubmed.ncbi.nlm.nih.gov/2211924/	2211924	benzydamine	642-72-8	IV
RG	7	Baldock1990	https://pubmed.ncbi.nlm.nih.gov/2211924/	2211924	benzydamine	642-72-8	PO
RG	8	Wierzchowiecki1980	https://pubmed.ncbi.nlm.nih.gov/6161089/	6161089	procainamide	51-06-9	PO
RG	9	Wirth1976	https://pubmed.ncbi.nlm.nih.gov/1036706/	1036706	ampicillin	69-53-4	IV
RG	10	Wirth1976	https://pubmed.ncbi.nlm.nih.gov/1036706/	1036706	oxacillin	66-79-5	IV
RG	11	GundertRemy1979	https://pubmed.ncbi.nlm.nih.gov/499298/	499298	triamterene	396-01-0	PO
RG	12	GundertRemy1979	https://pubmed.ncbi.nlm.nih.gov/499298/	499298	triamterene	396-01-0	PO
RG	13	Sörgel1985	https://pubmed.ncbi.nlm.nih.gov/4028626/	4028626	triamterene	396-01-0	PO
RG	14	Jacob2000	https://pubmed.ncbi.nlm.nih.gov/11116751/	11116751	triamterene	396-01-0	PO
RG	15	Villeneuve1984	https://pubmed.ncbi.nlm.nih.gov/6734036/	6734036	triamterene	396-01-0	PO
RG	20	Mück1996	https://pubmed.ncbi.nlm.nih.gov/8832305/	8832305	nimodipine	66085-59-4	IV
RG	21	Mück1996	https://pubmed.ncbi.nlm.nih.gov/8832305/	8832305	nimodipine	66085-59-4	PO
RG	22	Qin2008	https://pubmed.ncbi.nlm.nih.gov/18082350/	18082350	nimodipine	66085-59-4	PO
RG	23	Domino1982	https://pubmed.ncbi.nlm.nih.gov/7198883/	7198883	ketamine	6740-88-1	IV
RG	24	Domino1984	https://pubmed.ncbi.nlm.nih.gov/6488686/	6488686	ketamine	6740-88-1	IV
[truncated: 236 more rows]
